# Supplementary material for: Comprehensive analysis of blood proteome response to necrotic enteritis in broiler chicken
Source: Vet Res. 2025 Apr 24;56:88. doi: 10.1186/s13567-025-01519-7 (PMC12023520; doi:10.1186/s13567-025-01519-7)
Supplement: Supplementary file 1 — Additional file 1. List of proteins (n = 412) identified and quantified with DIA, with corresponding differential abundance analysis in NE lesion score groups vs Ctrl group. Columns from left to right contain protein and gene IDs, protein name, p-value, adjusted (adj.) p-values, results of F statistic, significance label, average expression per experimental group, log2 LFQ expression values. [file 13567_2025_1519_MOESM1_ESM.xlsx]

## Sheet: Additional file 1
Additional file 1 List of proteins (n = 412) identified and quantified with DIA, with corresponding differential abundance analysis in NE lesion score groups vs Ctrl group. Columns from left to right contain protein and gene IDs, protein name, p-value, adjusted (adj.) p-values, results of F statistic, significance label, average expression per experimental group, log2 LFQ expression values.
Protein IDs	Gene names	Protein name	p-value	adj.p-val	F statistic	Significant	lesion0	lesion2	lesion3-4	lesion5-6	Average expression	Ctrl_I4	Ctrl_I6	Ctrl_J12	Ctrl_J6	Ctrl_K12	Ctrl_K7	Ctrl_L10	Ctrl_L11	Ctrl_M2	Ctrl_M8	Ctrl_N10	Ctrl_O1	Ctrl_O7	Ctrl_P2	Ctrl_P7	lesion0_A11	lesion0_A2	lesion0_B12	lesion0_C2	lesion0_C6	lesion0_D10	lesion0_D9	lesion0_E3	lesion0_E5	lesion0_E8	lesion0_F11	lesion0_F2	lesion0_G6	lesion0_G7	lesion0_H12	lesion0_H3	lesion2_A10	lesion2_A5	lesion2_B3	lesion2_C12	lesion2_D7	lesion2_E1	lesion2_E12
A0A1D5PBP6	CP	Ceruloplasmin	0	0	17.8672	+	0.780777	1.4982	1.70407	2.20634	21.3639	20.8407	20.146	19.9507	20.5378	19.7179	19.8175	20.3331	20.8334	20.7145	19.4941	20.3785	19.4268	20.4436	19.6932	20.5201	21.7566	20.4845	21.8581	20.2832	20.6013	19.9995	21.4207	20.7771	21.0814	20.7119	20.6069	21.4939	20.3126	20.3036	21.3168	22.5224	23.5722	20.929	22.7666	22.1648	21.4723	23.3176	21.441
F1NW65	HPS5	Serum amyloid A protein	0	0	15.7444	+	2.2031	3.48815	4.3903	5.72793	17.7852	13.8412	11.297	16.3304	15.659	14.1447	12.4532	17.4291	17.161	13.5243	15.6152	15.2643	12.4122	13.8002	15.776	16.8067	15.8885	14.4562	18.0573	15.4211	17.4775	15.9661	16.5935	15.844	16.7378	17.2323	19.1364	15.5568	16.1125	17.1886	16.9624	22.9005	16.5995	18.4489	17.5725	19.936	16.6771	24.1551	17.015
B8ZX71	C6	Sixth complement component 6	0	0	15.4226	+	0.34494	0.684219	1.06464	1.32295	21.2101	21.109	20.4848	20.4343	20.7562	20.3676	20.578	20.6758	19.738	20.8096	20.2524	20.8828	20.3849	20.7776	20.6407	20.5005	21.2229	20.5747	21.3551	21.0395	20.1396	20.4692	21.1246	20.4345	21.1983	21.3577	20.5737	21.5086	20.8583	20.8778	20.2594	21.4766	20.7918	20.955	21.9811	21.572	20.8971	22.3133	21.1379
F1NPN5	SPIA3	Serpin peptidase inhibitor, clade A	0	0	14.1878	+	0.51759	0.919133	1.35058	2.04518	22.9157	23.1825	21.1017	21.147	21.7527	21.631	21.727	22.8169	22.912	21.3906	21.9103	22.432	22.3122	20.9121	21.8408	22.9287	21.5054	23.0103	22.4168	22.6221	21.4349	22.7479	22.9788	22.4067	22.1094	21.7953	22.2128	23.3903	22.3553	23.1457	22.5744	23.5727	23.1349	21.9903	21.7006	23.0395	23.146	25.0697	22.7509
F1NK40	A2ML4	α-2-macroglobulin-like 4	0	0	13.375	+	0.57411	0.760523	1.0215	1.32849	26.462	25.7529	25.9033	25.5281	26.1471	25.4366	25.5823	25.8612	25.3305	25.9633	25.4613	25.7095	25.612	25.9337	25.9969	26.0993	25.3298	25.9192	27.0679	26.3583	26.5021	25.9751	26.1892	26.7422	26.1746	25.9564	26.4547	26.5993	26.1958	26.2732	26.0744	27.446	25.8191	25.6232	25.9854	26.8789	26.5282	28.1812	26.6295
F1P2M6	LOC419851	Complement component 4 binding protein, α-chain	0	0	12.1939	+	0.640029	0.730428	1.02537	1.26633	23.3028	23.5499	22.8626	22.2231	23.1194	22.1675	22.6305	22.5548	23.4651	23.2396	21.5453	22.9233	21.5017	22.4759	22.0796	22.5841	22.8144	22.9675	24.0649	22.8228	22.7865	22.4859	23.1326	23.4441	23.3224	23.2726	23.304	23.6922	23.1391	23.1253	22.729	24.6545	23.1678	22.5469	23.6624	23.4675	23.3899	24.3545	23.3035
E1C733	CCL26	Chemokine	0	0.0001	10.0496	+	2.02187	1.55937	1.94254	2.1598	17.9967	14.7485	18.0397	16.6909	17.3647	17.7727	17.5139	17.7776	18.6559	14.8197	16.3849	14.9359	12.6309	16.8593	16.4354	16.5906	15.684	18.3692	18.2502	18.5918	19.2848	17.8293	18.5963	18.9343	18.3982	19.064	18.9669	18.8558	18.411	18.6146	18.3335	19.868	17.2319	17.9941	15.5961	18.5531	18.1195	19.2464	18.1509
A0A1D5P9F9	C3	Complement component 3	0	0.0001	9.9037	+	0.312513	0.428365	0.53507	0.897999	25.7805	25.6899	25.653	25.1845	25.4241	25.2997	25.3658	25.2605	25.6422	25.5257	24.8436	25.682	25.1989	25.3057	24.9051	25.5277	25.6755	25.4213	26.2022	25.5528	26.0495	25.1895	25.2221	26.1322	25.7385	25.1062	25.8056	26.1572	25.2606	25.364	25.5608	26.438	25.5887	25.5605	25.8737	26.0777	25.8618	26.707	25.6106
Q8JIG5	ogchi	α-1-acid glycoprotein	0	0.0001	9.7523	+	0.364077	0.911189	1.34407	1.61205	25.241	25.4488	24.8176	24.3889	24.3492	24.5339	25.0481	24.7503	23.8013	21.9328	24.657	24.3565	24.3969	24.35	25.1121	24.6377	23.6271	24.1375	25.5589	24.3419	24.5271	24.6914	25.4548	24.4254	24.2719	24.8881	24.7454	26.3261	25.1066	25.5325	24.5853	24.6252	24.7845	25.4354	24.4439	25.7969	24.9046	27.4221	25.4237
A0A1D5PC67	C5	Complement component 5	0	0.0001	9.5047	+	0.240364	0.345049	0.465346	0.71299	23.3226	23.3982	23.0973	23.1291	23.2584	22.7731	22.9893	22.9883	22.2404	23.079	22.7984	23.2865	22.7829	22.8869	22.8934	23.1993	23.1297	23.2664	23.4931	23.1738	23.1451	22.9398	23.0967	23.3825	23.2388	23.1598	23.2073	23.7074	23.363	23.1679	22.9496	23.2122	22.913	23.2964	23.1646	23.3866	23.271	23.7354	23.4848
E1BS56	SPIA4	Serpin peptidase inhibitor, clade A	0	0.0001	9.4967	+	-0.380097	-0.524452	-0.813408	-0.924002	22.1266	23.0499	22.5086	22.7965	22.4713	22.4278	22.4456	22.6116	22.9855	22.7531	22.3017	22.1617	22.8173	22.7201	22.402	23.0858	22.7801	22.6951	21.6606	22.3268	22.6426	22.5243	22.0099	22.3094	21.6931	21.7972	22.2465	22.5109	22.5103	22.1882	22.3677	21.8304	23.4491	22.2598	22.3768	21.9861	22.5067	20.9433	22.0155
P02701	AVD	Avidin	0	0.0002	9.1693	+	0.831375	1.84219	2.52738	3.34117	15.6504	15.0766	12.9795	13.0245	12.7849	14.704	12.8255	17.3994	15.5177	14.6858	11.8364	14.0897	13.3663	14.12	14.5529	13.5382	15.2752	15.3994	15.4454	15.706	13.2497	14.675	16.1769	15.3009	13.4632	16.6539	13.0949	13.7645	14.6642	13.7174	13.8289	17.4214	18.3693	14.4477	16.2652	16.8383	16.3257	19.0873	15.8406
E1BUA6	VNN1	Vanin 1	0	0.0002	8.9799	+	0.373632	0.461035	0.56497	0.996724	23.9195	23.4987	23.7223	23.7411	22.8077	23.0997	23.4763	23.337	22.9013	23.3618	23.384	23.2474	24.2543	23.5678	23.6103	23.9384	24.3882	24.3262	23.8971	24.1115	23.9869	23.9833	23.1129	24.2683	23.7583	23.548	23.666	23.5812	23.6223	23.1992	23.6519	24.2883	23.6859	24.0018	23.6149	24.1857	24.4106	24.8549	23.8705
Q98TA4	MBL	Mannose-binding protein (MBP)	0	0.0005	8.2376	+	0.0521822	0.618945	0.519486	1.47579	21.1976	21.1225	19.4541	21.1065	20.3244	20.2879	20.5338	21.0769	21.1731	21.305	20.2168	20.947	20.652	20.9803	20.3744	21.2043	21.2625	21.2102	20.6149	20.7204	20.999	20.4722	19.949	21.1406	20.7472	20.0817	20.9636	21.8048	20.5296	20.5008	19.3965	21.9178	23.3639	21.3695	22.5004	20.8136	19.4863	22.2881	21.0586
P35440	THBS2	Thrombospondin-2	0	0.0008	7.8824	+	0.041428	-0.979354	-0.933149	-2.71093	16.2608	12.9988	17.3896	17.8144	17.7449	17.4971	17.7146	18.0576	17.4436	15.4969	17.3404	16.9602	17.2608	17.3654	17.237	17.9036	17.1129	17.3034	16.856	17.1502	17.3331	17.3826	17.592	17.4575	17.1244	17.1604	17.6533	13.5846	17.3131	17.8442	17.0967	18.0049	16.5509	15.5861	15.0823	13.079	16.2268	13.4645	17.7059
F1NJU5	C8A	Complement C8 α-chain	0	0.0008	7.8265	+	0.291106	0.266453	0.627315	0.902332	22.3716	22.2055	22.0532	21.9797	22.1937	21.8786	21.7847	22.2441	22.6049	21.9084	21.6496	21.8462	21.4246	21.6424	21.9614	22.1472	21.9056	22.1892	22.4653	22.0857	22.3327	21.7268	21.7099	22.3685	22.4875	22.0641	22.8292	22.6798	21.71	21.809	22.009	23.778	21.0755	22.1943	22.5807	22.5815	22.6571	23.0165	21.8473
A0A1D5PXP9	TGFBI	Transforming growth factor-ẞ-induced protein Ig-h3	0	0.0009	7.691	+	-0.304591	-0.271674	-0.645171	-1.05163	20.9648	21.1246	21.3781	22.0442	21.4985	21.1222	21.7134	21.1361	21.6145	20.5791	20.9778	21.4497	21.8503	21.555	21.2965	21.6886	21.5212	21.5734	20.7536	21.3144	20.7883	21.2722	20.9143	20.7859	21.2554	20.9673	20.1747	21.2775	21.2963	21.8991	21.4955	20.2681	22.4556	20.5613	20.2873	21.1699	21.1454	20.0678	21.3974
F1P256	ITGBL1	Integrin subunit ẞ-like 1	0	0.0009	7.6781	+	-1.12418	-0.482165	-1.25065	-2.70901	16.6253	17.6215	17.8822	17.8186	16.9299	18.3179	17.9685	18.0531	16.328	17.8258	17.7278	18.0308	17.3352	17.9476	17.8879	17.9126	15.7986	16.8384	17.3595	17.2109	15.2472	17.2181	17.5449	14.1582	17.5698	17.7335	16.9374	13.0322	17.8123	18.2732	18.3954	14.1767	18.7953	17.5025	16.3765	17.2179	16.9034	16.5941	17.9605
P21760	EXFABP	Extracellular fatty acid-binding protein	0	0.001	7.5674	+	0.695975	0.697099	0.804534	2.46808	17.8843	17.9482	17.1973	17.8062	17.1722	17.2124	17.511	17.4666	15.2193	14.3147	17.2078	16.3013	17.3587	17.7032	17.1746	17.5211	15.0742	18.4733	18.5829	17.3452	18.0308	17.3466	17.2652	17.6148	18.6368	17.3396	16.8081	17.6854	17.7969	18.2124	18.0339	19.0117	17.159	16.3286	15.9951	18.9665	17.5944	19.7929	18.2329
A0A3Q2UEN8	TNN	Tenascin N	0.0001	0.0011	7.3958	+	-1.30791	-1.79915	-1.54276	-2.39242	15.5176	16.7057	16.2714	16.9537	17.2475	15.2732	16.8981	16.7941	17.0231	17.5135	17.0475	17.3441	17.3806	16.8683	16.8327	16.7337	14.267	16.0528	16.6223	16.8524	17.0045	16.1075	14.1391	15.3106	16.3332	14.3113	13.4863	13.1521	16.5039	16.8222	16.6441	15.2101	16.9287	15.6728	14.2155	15.3266	15.6576	12.9349	14.7377
F1NLQ0	HEG1	Heart development protein with EGF like domains 1	0.0001	0.0011	7.3545	+	-0.303701	0.0250881	-0.492664	-1.53193	17.0877	16.7208	17.1809	17.5088	17.7243	17.2854	16.9584	17.4729	19.5745	17.9549	16.9187	17.1864	17.4103	17.4869	18.0423	17.4894	15.964	17.3903	17.2819	16.6368	17.8783	16.882	17.64	17.2409	17.1554	16.7043	17.3622	17.4126	17.3151	17.9646	17.7024	17.0526	19.1235	18.0187	18.4912	16.5476	17.1619	15.9182	17.9286
A0A1L1RSJ4	PLOD2	Procollagen-lysine 5-dioxygenase	0.0002	0.0033	6.4818	+	-1.45661	-1.71664	-1.09979	-1.99762	15.1344	14.8429	16.7437	16.194	16.6465	16.0963	16.5625	16.544	16.9054	16.746	17.0085	17.0894	14.9966	16.4828	16.6454	15.4813	13.3583	14.0654	12.8338	15.8576	15.5582	16.1878	15.844	13.8312	12.4733	16.3514	15.3742	13.8972	15.3996	16.566	16.1892	14.2245	16.0293	14.1017	15.8038	15.3605	12.5036	13.6106	15.6486
A0A3Q2U7P5	CFD	Complement factor D	0.0002	0.0033	6.4724	+	0.539475	0.597544	1.06765	1.11011	21.7411	21.5694	21.3858	20.908	21.5583	21.0714	21.4042	20.8923	19.9781	20.6468	20.6441	21.3749	20.9908	21.0814	21.5387	21.39	19.6566	21.7354	22.5849	21.2452	21.1109	21.4089	21.4442	21.8718	21.8076	22.058	21.5947	21.9319	22.046	21.54	21.3458	22.7797	19.6749	20.9942	20.8584	22.4236	22.2224	23.9497	21.956
F1NAP7	MASP2	Mannan binding lectin serine peptidase 2	0.0002	0.0033	6.4351	+	-0.0927812	0.651906	0.617414	1.51597	16.6178	14.8074	14.4863	15.9805	16.3083	15.9816	15.7178	16.9857	17.8217	16.7686	16.4027	16.4383	14.4616	16.6405	16.6077	16.6546	14.8468	15.3407	16.641	16.8954	15.6361	16.6412	16.6454	15.2615	16.3987	15.3139	16.5785	17.9235	16.0751	16.2785	13.266	16.9742	16.6693	16.5064	16.6728	16.4835	16.2079	18.3395	17.186
A0A1D5PIT4	PTGDS	Prostaglandin D2 synthase (brain)	0.0002	0.0037	6.3234	+	-0.0692538	-0.071261	0.532486	1.06896	19.6135	20.0019	19.9014	19.5218	18.8345	19.5883	19.6704	18.6722	18.3918	20.0328	19.6587	19.4086	18.2739	19.2321	19.2184	19.6828	17.8877	19.7762	19.5009	18.989	19.8931	18.5942	18.1386	19.8605	19.5286	18.6462	18.5463	19.604	19.4633	19.4399	19.3729	21.0795	18.1859	19.9302	17.9587	19.7432	18.9582	20.6385	19.0259
F1P2W2	ATRN	Attractin	0.0003	0.0048	6.1044	+	-0.252185	-0.0628971	-0.320307	-0.646587	20.6376	20.8358	20.5673	20.7762	20.7694	20.5588	20.8059	20.9509	21.8533	20.9855	21.021	20.8295	20.7133	20.88	20.8753	20.9014	21.2726	20.6266	20.57	20.4003	20.3842	20.6211	20.593	19.9843	20.9954	21.2036	20.7846	20.6202	20.6533	20.7639	20.5253	20.1783	21.6089	20.7178	21.4693	20.5714	20.8779	20.5242	20.7193
P02457	COL1A1	Collagen α-1(I) chain	0.0003	0.005	6.0532	+	-0.350831	-0.493116	-0.919971	-1.42463	19.7453	20.1965	20.8013	20.6103	20.7788	20.2507	20.847	20.2378	18.2141	19.8739	20.3506	20.5805	20.6509	20.4965	20.6042	20.8026	19.7381	20.2968	19.2923	20.0574	19.947	19.9961	19.8699	19.8558	19.8781	20.0448	19.6412	20.2084	20.4191	21.1	20.501	19.1894	19.9124	19.3418	19.4449	19.5526	19.5069	18.7462	20.3907
A0A3Q2U321	POSTN	Periostin	0.0004	0.0063	5.843	+	-0.236233	-0.606537	-0.435582	-0.799478	20.1324	20.5998	20.5286	20.8484	20.6096	20.6339	20.9292	20.6137	19.6872	20.4945	20.1247	20.7577	21.0336	20.4409	20.1261	20.3359	19.5296	20.6016	19.835	20.3553	21.1498	20.1899	20.3621	19.7806	20.4041	20.2208	19.5481	20.6685	20.857	20.9997	20.5959	19.4039	19.3006	20.3082	19.3725	20.1539	19.8109	18.876	20.2176
A0A0K0PUH6	RARRES2	Retinoic acid receptor responder protein 2	0.0004	0.0063	5.8288	+	0.141018	0.778617	0.483799	0.831176	18.6887	18.5563	17.9607	18.2799	18.7018	18.3996	18.5845	18.1009	17.0366	17.5093	18.7186	18.8242	18.8443	18.2866	18.0017	18.4271	19.4841	18.6817	19.0712	18.7781	18.8945	18.4009	18.0686	18.3248	18.4283	17.8841	18.267	19.0046	18.4501	18.6125	17.9055	16.5145	20.3412	18.8071	20.0621	18.6376	19.0375	19.4411	18.7815
F1N803	C1S	Complement C1s	0.0006	0.0077	5.6553	+	0.627163	0.553196	0.490399	0.497633	19.2744	19.2764	19.4232	18.4477	18.7522	18.6705	19.1929	19.1748	18.5402	17.593	19.3669	18.6043	18.9021	18.8841	18.9289	18.9574	18.4252	20.1256	19.7909	19.4995	19.1756	19.2378	19.5617	19.81	19.5292	19.386	19.5719	19.9329	19.4052	19.0112	19.5008	19.6333	19.3408	19.6913	18.992	19.0634	19.5899	19.7515	19.6493
E1BQC2	TF	Ovotransferrin	0.0006	0.0083	5.5732	+	0.264581	0.323676	0.45004	0.6587	27.2829	26.9233	27.3942	26.825	26.6506	26.9793	27.0229	27.1014	26.5542	26.8602	26.9494	26.5239	27.1557	27.309	26.7838	27.3306	27.0773	26.8045	27.3604	27.2771	27.1832	27.5304	26.8863	27.1599	26.9757	26.7821	27.5704	27.2012	27.141	27.0131	27.4648	28.1271	26.9615	26.9588	26.7589	27.4391	27.5493	28.3546	27.2667
Q6QLQ5	CATHL1	Cathelicidin-1 (CATH-1)	0.0007	0.0084	5.5296	+	0.958172	2.60993	2.62313	3.74173	15.2206	14.9126	11.9151	12.238	14.4232	11.7611	13.421	11.369	16.1806	15.5305	13.5831	11.9604	13.8806	12.8139	13.703	12.7278	15.8123	12.5505	17.4468	12.8356	13.4647	12.1736	13.9742	14.5001	13.0815	16.5558	18.4161	11.7537	12.2201	12.1304	12.3444	19.8519	16.4214	15.5503	16.2418	14.0321	14.0236	20.1428	16.6947
E1C8N1	COMP	Cartilage oligomeric matrix protein	0.0007	0.0084	5.5199	+	-0.350816	-0.310996	-0.524555	-0.865303	21.6939	22.1866	21.999	22.1177	21.8085	22.0129	22.0501	21.9203	22.6489	22.7023	21.8149	22.2168	21.8302	22.066	21.7666	22.1986	21.538	21.9562	21.0153	21.9969	21.51	21.7229	21.5347	21.6054	21.986	21.8356	21.9259	20.7799	22.183	22.1778	21.9864	22.062	21.6813	21.9179	21.0006	21.4184	21.952	21.3052	22.094
F1NJ23	LAMB1	Laminin subunit beta-1	0.0009	0.0109	5.3106	+	-0.410643	-0.246152	-0.56686	-1.24313	15.8258	15.5863	16.6587	15.344	16.3298	16.026	16.3282	15.9484	18.0724	17.0303	16.0928	16.552	15.7206	16.4047	16.5904	15.8112	15.6694	15.9001	15.8163	16.1106	15.4516	16.2513	16.216	15.3455	16.0891	16.6482	16.0601	16.2828	16.1083	16.8124	16.2319	13.2314	17.079	16.0217	16.0258	16.169	14.6258	15.7593	16.2118
P13944	COL12A1	Collagen α-1(XII) chain (Fibrochimerin)	0.001	0.0118	5.2326	+	-0.551614	-0.532713	-0.566977	-0.916881	18.6328	18.3707	19.0172	19.1662	19.4157	18.6338	19.3632	19.0111	20.163	19.2019	18.8116	19.4171	19.3169	19.0367	19.0258	18.9747	16.7543	18.7882	17.8588	18.4753	19.0998	18.7804	18.6139	18.4691	18.9448	18.6685	18.3798	18.7144	18.8551	19.7122	18.884	18.2294	19.0341	18.9295	17.7901	18.3314	18.4124	17.8931	18.7669
Q5F3T9	UGDH	UDP-glucose 6-dehydrogenase	0.0011	0.0122	5.1883	+	-0.478892	-1.55295	-0.557219	-1.68956	15.4331	15.0459	16.7578	16.5994	17.0124	15.9266	16.3239	15.9114	17.7762	16.2478	16.0248	16.0478	16.4135	15.564	15.3077	16.1406	15.458	16.6934	16.4075	15.3137	16.0241	15.7688	15.3531	14.7174	16.1612	16.6169	12.9216	15.6696	16.1467	16.2245	16.8927	15.2751	17.4833	13.4734	15.1202	16.0469	12.782	14.0115	14.2602
A0A3Q2TX54	A0A3Q2TX54	Ig-like domain-containing protein	0.0011	0.0125	5.1378	+	-2.66356	-1.45317	-0.347191	-4.24072	17.7235	22.0128	20.3052	20.3973	14.9778	22.9504	19.9272	21.0688	16.6983	17.5357	20.6968	19.7758	20.5631	19.9616	19.2869	14.6288	14.0763	12.9548	13.6393	19.8367	18.7961	13.9238	19.0805	19.742	19.7434	12.9215	20.8451	13.1307	13.4612	20.2386	20.4413	14.7239	17.3156	20.0332	17.2724	20.1456	12.8803	20.2607	20.575
Q90611	MMP2	Matrix metalloproteinase-2	0.0012	0.0125	5.1329	+	-0.349812	-0.385188	-0.460684	-1.22578	17.6031	17.7544	17.8171	17.3477	18.1386	18.028	17.8804	17.3746	18.2147	17.7758	18.0747	18.0542	18.9135	18.6102	18.6381	18.2626	18.6978	18.3116	16.9933	18.0629	17.2096	17.643	17.9715	16.9508	17.6526	18.0011	17.6108	18.1966	17.3507	18.5338	18.7121	15.4483	16.6836	17.9853	19.0552	17.714	18.0416	16.1405	17.896
A0A3Q2TRY3	CFH	Complement factor H	0.0013	0.0133	5.0733	+	0.305264	0.407156	0.376017	0.496744	24.9795	24.9621	24.6899	24.5316	24.7938	24.5966	24.6355	24.6871	24.7019	24.7863	24.5026	24.8431	24.4391	24.5886	24.5299	24.8476	24.5175	24.788	25.1447	24.7072	25.0447	24.6853	24.7712	25.1782	25.2923	24.8945	25.4441	24.934	24.7758	25.0719	24.959	25.4874	24.4672	24.7176	25.43	25.143	25.2751	25.8214	24.8999
E1C7C1	C8B	Complement component C8 ẞ-chain	0.0014	0.0141	5.0138	+	0.254519	0.217271	0.533691	0.837318	21.6904	21.1293	21.2244	21.0646	21.6508	21.5161	21.3871	21.5719	21.8826	21.0245	21.0821	21.2062	20.9422	21.2955	21.5632	21.4855	20.0415	20.9548	21.8593	21.438	21.4991	21.4394	21.5671	21.8777	22.0053	21.7786	22.105	22.2837	21.5401	21.4115	21.437	22.1953	21.0014	21.2675	19.768	22.0211	21.9314	22.7495	21.5903
F1NDH2	AGT	Angiotensinogen	0.0015	0.0147	4.9496	+	0.179967	0.354929	0.391405	0.746951	22.5493	22.217	22.1936	22.1348	22.6242	21.954	21.9342	22.7288	21.9034	22.1608	21.7954	22.1177	22.649	22.1345	22.079	22.9129	20.9576	22.8297	22.487	21.9661	23.0067	22.5922	22.4376	22.6897	22.0235	22.3387	22.1172	22.9085	22.2376	22.3424	22.8201	22.9002	22.5635	22.6493	22.012	22.7367	22.5969	23.424	22.8604
R4GGF1	LRG1	Leucine rich alpha-2-glycoprotein 1	0.0015	0.0147	4.9461	+	0.983409	1.12067	1.36928	1.74362	16.4309	13.6488	15.1123	15.0368	15.9931	16.2076	15.2242	16.0179	14.9379	14.8259	16.4628	16.1349	12.823	17.0065	16.3676	15.5504	14.9801	17.4164	17.2035	16.1416	16.9642	17.1283	16.8212	12.672	16.8618	17.5819	16.3173	16.7773	16.354	16.425	16.418	16.4448	17.0721	17.1656	15.1497	17.0532	14.1443	17.461	17.3769
A0A1D5NW85	EXFABP	Extracellular fatty acid-binding protein	0.0015	0.0148	4.9238	+	-0.945273	0.383286	0.704533	1.36289	15.9107	16.5398	16.2997	16.5107	16.1656	16.1058	14.4266	13.4908	16.9876	16.2865	16.0107	17.0722	16.1339	16.2733	15.7003	11.175	15.3166	13.3682	16.6512	13.9244	13.7047	15.378	15.69	13.5692	12.485	16.9319	12.4738	15.5406	16.5975	16.8404	14.353	12.9083	17.5808	14.3342	15.7532	17.0638	13.4232	18.2572	16.8535
R4GIZ2	PTX3	Pentraxin 3	0.0017	0.0159	4.8558	+	0.379823	0.0110309	-0.257398	-1.10829	16.8584	15.8825	17.956	17.1603	16.8038	17.2025	17.552	17.4632	16.0679	14.6573	16.5133	18.7967	17.6681	16.9891	17.4456	17.1011	18.4689	17.8161	17.2265	17.2997	16.9826	17.4603	17.4801	17.777	17.6769	17.2834	16.6561	17.2778	16.3872	17.8778	17.3193	17.3642	16.1193	18.4445	15.7232	17.4987	17.3634	15.2699	16.8503
F1NX21	CD109	CD109 molecule	0.0018	0.0159	4.8324	+	-0.124272	-0.053793	-0.064628	-1.36656	15.9755	15.4431	16.0632	16.5675	16.4996	15.495	16.2603	16.4223	17.4908	13.8428	16.7242	16.8026	16.5606	16.3714	16.9897	16.4358	15.4075	16.6251	16.594	16.8718	17.0366	16.6135	16.1726	15.0493	15.9758	16.3848	16.0475	16.2681	16.1961	16.8173	16.4513	13.7336	18.11	15.007	15.0691	15.4902	16.6604	14.6369	16.3381
O42146	TIMP2	Metalloproteinase inhibitor 2	0.0018	0.0159	4.8247	+	-0.887356	-1.23931	-1.3517	-2.16	15.3859	16.633	15.7339	16.5849	16.8872	16.7485	16.5804	16.3759	17.6929	13.2412	16.7616	16.8044	16.9142	16.9451	17.1159	15.8612	15.5669	16.6656	14.8521	14.4545	16.3905	16.1397	16.213	15.3043	12.7992	15.4297	12.3718	16.2083	15.7817	16.4757	17.0758	17.4126	17.816	16.4274	16.416	12.1824	13.7898	12.9204	15.9889
A0A140T8F5	PIGR	Polymeric immunoglobulin receptor	0.0019	0.0163	4.7948	+	1.10969	1.13015	0.599061	0.740547	19.5069	20.5005	19.1955	19.2953	18.4675	18.682	19.5434	19.2754	16.5195	17.1611	19.0408	19.05	19.8602	17.6385	19.3582	18.5676	21.8567	20.1238	19.797	19.854	20.5532	19.726	19.9298	18.6539	19.7787	19.9152	19.4575	19.8188	19.7831	20.2977	20.1424	19.0328	22.1289	20.4544	19.8261	19.9452	19.8949	19.3372	19.8971
P15989	COL6A3	Collagen α-3(VI) chain	0.0021	0.0182	4.701	+	-0.340159	-0.337013	-0.489845	-0.672052	20.1195	20.4104	20.7775	20.8262	20.2733	20.3309	20.369	20.0245	20.9624	21.2293	20.5028	20.5157	20.5043	20.3057	20.1773	19.9231	21.337	20.0449	20.0506	19.8729	20.7101	20.0564	19.7634	19.9889	20.358	19.9143	19.6289	20.2617	20.4085	20.1962	20.179	19.3948	21.2929	20.1711	20.1886	20.3345	20.0684	19.1923	19.6903
A0A3Q2UGF7	LOC423629	Uncharacterized LOC423629	0.0022	0.0184	4.6741	+	0.0971951	0.221299	0.40166	0.945589	22.3856	22.2757	22.2965	22.239	21.205	21.6033	21.8692	22.7717	23.3383	20.9336	22.4678	22.0291	21.9124	21.9285	22.2266	22.0434	22.1763	22.7498	22.192	21.8132	21.5638	21.4915	22.1284	21.6329	23.0277	21.7809	22.8667	21.7177	22.4629	22.4517	21.7822	22.9336	20.3645	22.1687	22.3056	22.7837	22.5535	23.7319	22.293
O93319	CDH11	Cadherin-11	0.0022	0.0184	4.6627	+	-1.02199	-1.51044	-1.64163	-1.5834	15.6999	16.1177	17.2819	17.1891	16.8705	17.0475	16.5297	16.7946	16.5097	16.1161	16.4754	17.4626	16.8918	17.1873	16.9739	16.7015	15.9298	15.4061	15.5509	16.6409	16.8495	14.8556	15.9795	14.6816	15.2018	15.6953	17.2063	14.588	16.4636	16.1504	16.5267	14.8812	17.4998	16.0937	18.3301	15.9415	11.7788	14.2888	13.4144
A0A3Q2TSW8	NID2	Nidogen 2	0.0023	0.0189	4.6306	+	-0.7474	-0.519641	-0.700489	-1.71248	16.1617	16.481	17.7434	16.2023	17.1171	17.4248	16.4224	16.6859	14.7912	12.9601	17.0088	17.986	18.3716	17.9704	18.5782	17.2762	14.3133	14.0833	16.0636	17.0325	17.2497	17.1138	16.3276	15.3617	16.3928	16.8881	15.6407	16.8941	16.8846	16.6024	16.766	14.3145	17.3083	16.0364	17.0143	16.5794	15.2635	16.3371	15.8831
P27731	TTR	Transthyretin (Prealbumin)	0.0025	0.0197	4.5865	+	-0.109428	-0.258554	-0.280694	-0.614008	25.84	26.1576	26.4856	26.3984	26.3061	25.8295	26.1066	25.9882	25.0821	25.3313	26.2957	26.1287	26.6036	26.3417	25.7861	26.275	25.9124	26.3963	25.8181	26.1689	26.2657	26.1927	25.3537	26.0528	25.7403	25.6737	25.6402	26.3187	26.3185	26.026	26.0696	25.4924	25.6736	26.4217	25.7672	25.9165	26.2034	25.1178	25.8952
A0A3Q2UF48	A0A3Q2UF48	Peptidase S1 domain-containing protein	0.003	0.0235	4.4484	+	0.505447	0.483233	0.361244	0.745339	24.2831	24.3998	23.6405	24.0007	22.9379	22.7231	24.1806	24.33	23.8847	23.4443	24.1092	24.198	23.911	24.2835	23.9208	24.2456	25.5925	24.7685	24.0684	24.6253	24.8998	24.3685	24.1406	24.9666	24.3977	24.4497	23.9398	24.3111	23.9666	23.4453	23.7746	24.4628	25.4077	24.3942	23.8027	24.5927	24.238	24.8035	24.1055
Q92179	CHST3	Carbohydrate sulfotransferase 3	0.0034	0.0256	4.3707	+	-0.375528	-0.505286	-0.992445	-1.48278	15.9991	16.4654	16.5413	16.5396	16.5369	17.2165	17.1777	16.8564	16.7132	18.15	17.1653	16.6063	15.0853	17.0628	16.2786	15.2102	16.4525	16.1248	15.8844	16.2322	17.4572	16.3613	16.9416	14.6112	16.3338	17.3049	16.9126	14.7279	16.9861	17.4144	15.5949	14.8973	16.7934	16.4797	15.3068	16.2322	14.1785	15.3257	16.4638
A0A3Q2UGD4	A0A3Q2UGD4	Ig-like domain-containing protein	0.0034	0.0256	4.3621	+	-2.34939	-0.671784	-2.87082	-2.72055	14.4454	19.9693	20.1089	19.9804	19.8131	19.8783	13.0352	21.4614	15.0981	15.2244	13.2858	14.8466	12.2778	13.4043	12.2609	12.274	15.8012	13.698	12.8442	14.3232	14.4767	13.4499	14.7251	13.8397	14.5918	12.1543	12.9757	13.7625	14.1239	14.3914	13.1004	13.2648	18.382	13.5444	15.8791	11.7222	14.6382	21.1082	13.0886
P02467	COL1A2	Collagen α-2(I) chain	0.0035	0.0256	4.3508	+	-0.83209	-0.577169	-0.853352	-1.38929	19.8608	19.5401	20.4459	20.5804	20.6996	20.1984	20.7323	20.5879	21.1433	20.56	20.6429	20.7462	20.6905	20.6312	20.8579	20.536	14.4074	20.4731	19.5388	20.0243	20.2558	20.099	20.0811	20.0729	20.1048	20.1794	19.8461	20.2403	20.0709	21.0569	20.2618	19.1393	21.6065	19.6309	18.2248	19.69	19.4585	18.9333	20.3853
A0A1D5PF99	HSPG2	Heparan sulphate proteoglycan 2	0.0036	0.026	4.3273	+	-0.399174	-0.10218	-0.6516	-0.691244	18.6575	19.2506	19.2987	18.749	18.585	19.1001	19.1244	18.6884	19.5523	19.6851	18.9095	19.1478	18.8569	19.1014	18.829	18.5445	19.2556	18.0582	18.0793	18.5595	18.6919	18.7279	18.7476	17.5874	18.7877	19.2456	18.6903	18.5134	18.791	19.0234	18.8397	18.4657	21.2601	19.0577	19.1689	18.6621	18.0924	18.2788	18.6179
A0A1D5PEY8	C8G	Complement component 8, γ-polypeptide	0.0038	0.0269	4.2906	+	0.394408	0.204542	0.561307	0.838686	21.5924	20.4255	21.3032	21.2784	21.5174	21.4634	21.3167	21.6714	21.2554	21.5966	21.0134	20.8008	20.9254	21.1023	21.2899	21.0467	20.3106	20.4867	21.7955	21.4398	22.1218	21.395	21.5705	22.1734	21.9565	21.7439	22.2617	22.5123	21.3607	21.3935	20.9789	22.0168	20.3274	20.7297	19.9089	21.7452	21.8435	22.4781	21.5973
P14781	CNTN1	Contactin-1 (Neural cell recognition molecule F11)	0.0049	0.0345	4.1058	+	0.272257	0.139589	-0.429056	-1.2121	16.7834	15.9944	17.2089	16.2288	16.9899	17.3948	17.4836	17.4339	16.751	17.0019	17.2799	17.4492	17.0225	17.1579	17.4577	16.1773	16.7505	16.9581	16.7566	17.3362	18.2751	17.5032	17.5204	15.9199	17.6983	17.2597	17.6628	17.6756	17.4379	17.7482	17.2051	16.6823	17.0813	16.507	16.2335	17.1498	17.3096	17.0639	17.2147
F1NN49	ALAD	δ-aminolaevulinic acid dehydratase	0.0057	0.0393	4.0031	+	-0.727803	-0.706557	-0.448246	-1.69143	15.2427	15.4051	14.3638	16.8709	16.4004	16.1117	15.8557	15.6655	16.7639	15.5737	16.1285	17.5458	15.2518	15.5007	16.7284	14.5695	15.3482	15.815	14.2296	14.5017	16.5928	16.1576	15.817	14.6976	15.2895	15.8538	13.1077	15.7229	15.4757	16.0929	13.9993	14.3051	17.2851	13.7868	14.9921	16.3832	14.3741	16.2442	14.7285
A0A3Q2U3X0	LOC101750889	Platelet glycoprotein Ib α-chain	0.0062	0.0421	3.9441	+	1.1486	0.725445	0.59273	0.346363	21.9054	21.7996	22.019	21.9524	22.1883	21.781	22.6091	22.5305	20.4381	20.1768	20.666	20.004	20.7658	20.9137	20.2809	21.8889	21.3155	22.6314	22.107	23.5159	22.2642	21.3686	21.6951	23.356	21.4658	23.4429	22.7676	22.0327	22.4837	22.8352	23.3213	23.1231	22.7401	20.7444	21.3887	21.2964	22.8032	20.8714	22.5822
F1NZ70	NOTCH1	Neurogenic locus notch homolog protein 1	0.007	0.0455	3.8678	+	-0.709702	-0.565876	-0.322157	-1.7154	15.5253	16.8207	16.9306	15.7258	16.131	16.3434	15.4114	14.4075	17.0506	18.1353	16.2927	16.488	15.4626	15.4616	16.9778	14.5876	15.4642	15.7997	16.0406	16.8044	14.3509	15.887	16.7171	13.6089	14.6946	17.0373	16.0858	13.3841	14.8513	16.4096	16.2387	13.6454	16.9358	15.9933	16.4482	16.3913	13.4993	14.4287	16.1006
A0A3Q2UC01	BCHE	Carboxylic ester hydrolase	0.007	0.0455	3.8671	+	-0.212703	-0.161429	-0.461547	-1.53962	18.0917	18.9888	17.7345	19.4369	19.1563	18.8276	18.5	17.3191	19.0127	18.0609	18.6123	18.3724	19.3249	18.4751	18.4518	17.7496	16.5301	17.8388	19.4992	19.2572	17.3582	19.2662	18.1682	18.1518	17.9593	18.5338	18.0868	18.2277	18.4563	18.9652	18.379	18.4768	21.352	17.6534	15.4982	18.185	18.574	17.8928	19.2185
A0A3Q2UAF0	APOA4	Apolipoprotein A4	0.0081	0.052	3.7641		-0.366665	-0.202984	-0.48949	-0.806462	24.7995	25.2223	25.0035	25.0674	25.416	25.2875	25.1459	24.8466	24.3515	24.0959	24.9995	25.1394	25.8277	25.8427	25.7498	25.4582	24.8266	24.7622	25.267	24.9652	25.1909	25.2572	25.4559	24.4994	24.1906	24.0401	23.8763	25.2843	25.7007	25.0903	24.7566	23.5877	25.8218	25.1308	24.3731	24.5662	25.4395	23.722	24.9623
F1NA58	F1NA58	Calponin-homology (CH) domain-containing protein	0.0085	0.0541	3.7264		0.30785	0.154554	0.365031	0.516651	23.9482	23.2617	23.4947	23.6586	23.9777	23.5269	23.8572	23.9819	23.7988	23.5566	23.4143	23.5254	23.7252	23.933	23.6391	23.8937	23.483	23.7535	23.5092	23.9489	24.3003	23.9352	24.1909	24.3036	23.9376	24.0458	24.183	24.5993	23.8338	23.6927	23.5758	24.5607	23.0801	23.7106	23.1393	24.0743	24.0312	24.5978	24.1459
E1BWY9	OIT3	Oncoprotein induced transcript 3	0.0092	0.0572	3.6769		0.501028	-0.809862	0.576843	-0.959634	17.0386	14.6578	18.3937	16.3514	17.5238	17.8345	16.6764	18.2509	16.9061	15.8221	17.3882	17.9405	17.2386	16.7014	17.557	17.153	17.4226	17.525	18.8315	17.6326	17.084	17.5782	18.2725	17.5992	17.4802	17.0967	18.0261	16.3409	17.6926	16.8678	17.7499	18.3052	17.7018	13.2828	14.8223	17.7574	12.9563	17.4974	16.6169
A0A1L1RN32	LOC426820	SRCR domain-containing protein	0.0105	0.0644	3.5841		0.311523	0.111862	0.682132	0.777223	18.9751	19.0502	19.2028	18.6232	18.4743	18.7209	18.3173	18.828	16.1166	18.0998	18.775	18.7347	18.7585	19.1671	18.5818	19.5733	17.3218	19.3775	19.1098	19.4841	17.3471	18.999	19.3764	18.5044	18.9546	19.5257	19.1284	18.4231	19.2768	19.4171	19.0196	19.344	17.0088	18.8619	17.495	19.3986	18.7308	19.9531	19.27
A0A1D5P703	MGAM	Maltase-glucoamylase	0.0123	0.0747	3.4719		-0.0645761	-0.010954	-0.372801	-1.26912	15.9235	16.2495	16.6912	15.3571	16.6846	17.3702	15.9601	13.5624	16.8729	14.1381	16.9466	15.9822	17.2436	16.8703	16.9879	16.7133	14.5336	17.0911	16.3319	16.3715	16.3046	16.6903	17.0625	14.683	17.2834	17.6229	14.352	16.447	16.3873	16.2592	16.1241	15.2943	17.067	16.9111	15.5947	15.7681	16.4433	15.0676	17.3277
Q8AV57	SDK2	Cell adhesion molecule DSCAM	0.013	0.0768	3.4335		-0.5648	-0.214044	-0.708217	-1.23804	16.7913	17.2061	16.6686	16.8758	17.6257	17.3879	17.138	17.2539	18.6151	17.6957	16.9899	17.5308	17.5668	17.0678	17.2788	16.9838	17.9646	17.6423	16.6389	17.4273	17.6658	16.7733	17.4062	13.5055	17.1791	17.366	16.8702	16.3472	16.9881	17.9078	16.8511	13.6402	18.9518	17.3496	17.2287	16.6004	16.8021	15.9515	16.663
E1C7A7	VTN	Vitronectin	0.0132	0.0768	3.4256		0.293383	0.1912	0.216112	0.46777	26.7288	26.2566	26.583	26.5144	26.7216	26.5969	26.6383	26.6304	25.5164	26.413	26.539	26.1065	26.8802	26.7432	26.5729	26.8172	26.4049	26.4319	26.8966	26.8472	27.11	26.9989	26.7013	27.0331	26.722	26.6631	26.8356	26.8535	26.7377	26.6141	26.6509	27.225	26.5874	26.378	26.1734	26.8898	26.979	27.1564	26.7136
F1NDP3	FAP	Fibroblast activation protein alpha	0.0132	0.0768	3.4229		-0.0946702	-0.589129	-0.395773	-1.85686	16.0685	15.4784	14.005	16.5777	17.2629	17.9951	17.3923	17.6492	15.4741	15.5835	17.1217	16.7062	16.84	17.0716	17.0842	16.6584	16.3717	11.7902	15.9552	17.3228	16.4968	17.305	16.9599	17.3803	17.3974	17.3129	16.9055	15.871	16.9219	17.5184	16.5046	15.9652	18.7521	15.3828	15.6808	17.2194	11.7556	13.9284	16.425
F1NLP7	SERPINC1	Antithrombin-III	0.0136	0.0772	3.4046		0.0153341	0.0188282	0.0716026	0.436231	23.8718	23.3677	23.7069	23.7488	23.7697	23.83	23.9634	24.111	23.2079	23.9056	23.7094	23.869	24.0242	23.9161	23.6421	23.8359	23.7593	23.9344	23.9064	24.1124	23.9453	23.8784	23.7821	23.8972	23.9518	23.8444	23.818	24.3704	23.5218	23.5755	23.4036	22.9259	23.1491	23.6538	23.7949	24.0762	24.1121	23.9116	23.7175
A0A1D5PK37	A0A1D5PK37	Kinesin motor domain-containing protein	0.0137	0.0772	3.4006		2.12839	0.826936	1.53052	-1.53377	17.4682	13.23	14.9216	14.3128	16.6316	19.2567	20.1127	20.4357	15.9743	16.2253	17.9263	14.788	19.9269	14.2731	13.1249	20.5135	14.4978	17.7154	21.1997	21.2499	21.9873	20.3568	19.5426	22.0079	21.2271	19.1835	14.2671	13.5636	14.1588	19.089	20.4414	21.9968	17.2023	13.3096	15.772	20.7697	14.7549	13.1668	19.5806
A0A1D5PQ92	LOC112529929	Keratin, type II cytoskeletal 4-like	0.0144	0.0801	3.3654		0.0214461	2.2824	-0.0853178	1.12007	15.6351	18.0552	15.5475	14.2614	16.2614	15.6847	13.7058	11.2814	15.9887	15.0516	18.512	17.1949	13.3398	12.8149	14.7378	13.9126	15.1122	18.7773	17.374	17.8103	12.5474	13.0883	13.6666	14.9684	15.5364	18.4091	11.357	14.0601	15.4287	12.5425	16.7872	14.3173	19.8959	17.5724	15.5057	17.4498	16.1769	18.1656	17.561
P15988	COL6A2	Collagen alpha-2(VI) chain	0.0151	0.0829	3.3325		-0.374915	-0.460159	-0.218342	-1.40964	16.43	17.1128	17.7176	17.636	18.0898	16.6097	17.118	16.7225	15.9792	14.6049	16.5216	15.8983	17.3911	17.3513	17.193	17.2972	16.3363	16.6855	16.354	17.3448	17.3259	16.5326	16.6814	15.9082	16.6558	16.2627	15.5516	17.1253	17.888	17.2168	16.285	13.9736	17.2513	16.2298	16.3742	17.4626	15.0714	15.0894	16.6501
O42220	MSTN	Growth/differentiation factor 8	0.0155	0.0841	3.3133		-0.3344	-0.313089	-0.646337	-1.15349	16.1918	16.5444	17.1659	16.8996	16.4276	16.5111	16.8561	16.5331	16.3762	14.8457	16.6038	17.0906	17.0003	17.0125	17.1021	16.9364	15.6239	16.634	15.4749	16.7532	17.5358	16.1415	16.7249	15.5184	16.6525	15.7842	16.2651	17.1628	16.8289	16.8744	16.7686	14.4722	18.0269	16.5748	15.0384	15.6324	16.3164	15.3258	17.0532
A0A3Q2UFM0	A0A3Q2UFM0	Ig-like domain-containing protein	0.0158	0.0842	3.2997		1.06418	1.14341	-0.719282	-1.06527	18.0764	20.7431	17.8194	19.2802	18.8128	18.9423	18.44	19.118	16.3141	15.5209	18.7675	18.8626	18.4165	16.2554	14.8614	17.6798	16.0255	17.7503	17.6705	18.8258	20.5302	18.9107	21.6903	20.5839	19.4322	18.2393	19.6214	20.3861	17.9464	17.8607	20.9081	18.4684	17.2627	20.231	16.6917	22.1511	20.4848	19.5528	18.5406
O42163	COCH	Cochlin	0.0159	0.0842	3.2948		0.106793	0.869892	1.21757	0.609248	14.6719	14.1158	13.881	12.9044	14.5324	15.4412	13.606	14.332	16.0952	15.3352	12.1634	12.4409	14.3219	14.8123	15.5439	12.5414	15.3718	12.8114	15.0443	14.4433	15.4967	13.5953	15.5183	14.7036	13.2034	14.4287	14.607	14.8439	13.6792	13.2162	12.1832	14.7668	16.6122	15.4951	16.6718	14.6361	14.4073	16.3225	13.4234
A0A3Q2U676	LCP1	Lymphocyte cytosolic protein 1	0.0167	0.0869	3.2644		0.989887	0.896832	0.537707	0.485809	17.2325	14.6101	17.3122	17.1311	17.1439	16.8901	17.1335	16.7502	15.6211	14.5731	16.9364	17.7315	17.2993	17.1746	16.8945	16.6775	15.9244	17.8912	18.0853	17.1731	18.0268	17.5682	17.8167	17.9535	17.5181	17.9332	17.3781	17.9342	17.4938	17.393	18.0164	18.2698	16.9333	18.1449	18.0895	17.4907	16.7749	17.2691	17.3759
P41366	VMO1	Vitelline membrane outer layer protein 1	0.0182	0.0939	3.2022		-0.0792773	0.615044	0.132721	0.831578	21.6079	22.2426	21.7815	21.8575	21.595	21.1606	21.1328	20.3326	20.601	21.2593	20.9211	21.3102	22.0414	21.5524	20.8267	21.7072	23.1924	22.6843	22.4269	21.2929	21.0659	21.1824	21.1455	20.4137	20.3426	21.2255	19.6735	21.9005	21.5131	21.3326	21.3727	19.6439	23.4623	22.5756	23.3974	21.9968	21.8261	22.1291	21.5984
A5HUL4	BLB2	histocompatibility antigen, B-L beta chain	0.019	0.0962	3.174		-0.227653	1.66598	-1.44257	-0.998469	14.6899	15.3972	15.2971	14.7955	12.4551	18.8648	18.3739	18.3016	16.1744	14.9962	12.8415	13.4088	13.2418	13.0599	12.4004	14.8578	13.2604	13.5096	14.0316	19.4032	19.1423	10.6528	14.2714	14.0144	18.9634	12.3551	13.3952	12.4946	12.8837	19.2677	14.9438	13.1987	17.5749	13.3347	16.4242	19.7788	19.6674	12.1884	13.7278
P79795	NRP1	Neuropilin-1	0.0191	0.0962	3.1692		-0.047786	-0.164897	-0.201991	-0.456663	18.4637	18.6145	18.8197	18.7204	18.9548	18.4976	18.7344	18.6279	18.3078	18.1446	18.4339	18.9451	18.5951	18.4808	18.7088	18.7805	18.2672	18.7556	18.5291	18.7437	18.9513	18.6122	18.7976	18.2992	18.3281	18.2786	18.3063	18.6118	18.7342	19.0201	18.7665	18.2245	18.6999	18.7537	17.0714	18.2619	18.543	18.3039	18.7875
F1P236	NOTCH2	neurogenic locus notch homolog protein 2	0.0233	0.1156	3.0346		-0.517897	-0.493901	-0.961477	-1.49561	15.9602	16.1667	16.9847	16.9144	17.4582	16.9116	16.6682	16.1032	15.3312	16.6388	16.9338	17.235	15.9656	17.0901	16.825	16.196	17.2903	16.5525	16.3318	17.0099	13.5749	16.5211	17.1991	15.3222	16.3547	17.1419	17.2525	13.9643	16.3914	16.998	16.637	13.2227	17.7561	16.8095	15.261	16.6355	15.0436	15.7303	16.6688
A0A1D5PMQ5	LOC420039	Keratin	0.0264	0.129	2.9482		0.59073	2.65238	0.362164	1.46259	17.5892	19.6666	12.5608	11.924	14.0166	17.3475	18.1733	16.5549	15.1451	15.515	20.2599	17.9276	19.1687	18.7904	15.8006	17.5937	19.4512	19.8622	18.3295	19.3492	15.6686	16.7092	15.884	14.9434	16.3409	20.118	13.7442	18.1217	18.2164	16.4501	18.8278	14.5762	22.1722	19.0901	18.9981	19.9334	19.2348	19.8292	19.2009
A0A1D5PU94	C4A	complement C4	0.0266	0.129	2.9428		0.106546	0.166555	0.254043	0.478507	23.4673	23.4888	23.0178	23.382	23.5864	23.2444	23.4224	23.6489	23.1641	23.0819	22.5497	23.5709	23.3083	23.0591	23.0613	23.5773	23.5845	23.3671	23.5122	23.5894	23.0418	23.139	22.948	23.531	23.2422	23.3253	23.7018	23.9371	23.6444	23.4255	22.6571	23.4995	22.7043	23.4292	23.7382	23.5268	23.5083	24.2554	23.5014
Q25C36	OLFML3	Olfactomedin-like protein 3	0.0283	0.1357	2.9004		-0.461434	-0.363219	-0.515012	-1.12187	17.1435	18.3232	17.4301	17.9668	17.5581	17.7178	17.9667	17.4125	16.5253	18.8791	17.4744	16.5778	17.6365	17.4248	17.5332	17.8052	17.4968	17.9028	17.2757	17.4485	16.0496	17.2763	17.3281	15.9189	17.6004	17.3637	16.4949	17.1351	17.9314	18.133	17.4171	15.6916	16.2521	16.8251	18.0093	17.4462	17.8384	16.2713	17.7166
P07228	ITGB1	Integrin beta-1	0.0298	0.141	2.866		-0.000339036	0.27795	-0.428158	-1.16241	14.9752	10.8336	15.1625	14.8312	16.1815	15.2503	15.6665	16.8372	15.4385	15.0597	16.2673	15.4419	16.4357	15.5159	15.9675	13.5033	16.4723	16.3529	14.557	15.4287	14.7883	16.007	15.9849	14.0522	15.1732	16.1334	14.7336	15.3526	15.3126	16.4675	13.4711	13.326	17.3137	15.9031	15.3965	15.4566	13.3195	15.1334	16.0061
A0A1D5PXL0	GLB1	Beta-galactosidase	0.0302	0.1412	2.8569		1.19376	0.8997	0.505816	0.683683	15.8865	12.6977	13.4875	15.0529	15.6985	16.2731	16.3922	16.2813	16.146	15.0806	14.2329	12.7258	16.558	16.1783	16.0953	15.6607	15.9626	16.0827	16.3969	17.0716	17.1897	16.4688	16.2637	17.077	16.5227	16.437	16.6307	16.7658	16.143	16.7563	16.0267	15.1034	16.6364	14.8084	15.2563	15.8738	15.9462	14.9764	16.9248
R4GKL8	C1QTNF3	C1q and TNF related 3	0.0309	0.1424	2.8409		0.134402	0.529645	0.0336063	-0.913762	18.0815	18.563	18.5511	18.599	18.2552	18.3668	18.2895	17.9158	18.33	13.8555	18.4298	18.4066	18.9149	18.2723	18.4358	18.5769	18.3841	18.7134	18.6122	18.2292	18.4181	18.4153	18.5742	17.87	17.5725	18.6039	17.2613	18.4189	18.5273	19.1216	18.4918	16.8165	21.222	18.7092	19.9912	18.209	18.167	16.423	18.8812
F1NH19	C1QB	Complement C1q B chain	0.0312	0.1424	2.8347		0.340391	1.52363	0.885012	0.759127	20.2601	20.1655	20.4271	20.0082	19.7871	19.8952	20.1642	20.1411	17.5853	18.6048	20.1546	18.6345	19.4535	19.6486	19.5834	19.9547	13.235	20.4485	20.6572	20.4794	20.2869	20.0929	19.9554	20.771	20.676	19.9584	20.7876	21.0117	20.4458	19.6724	20.1156	20.6742	25.3432	20.14	22.4613	20.2061	21.0473	20.5623	20.5706
A0A1L1RNS0	ENO1	phosphopyruvate hydratase	0.0316	0.1424	2.8255		-0.609617	-1.69763	-0.82065	-1.61471	16.1966	17.2086	17.3908	16.8909	17.6724	17.4119	16.9831	16.3557	16.2627	14.9256	17.3108	17.2964	18.055	17.6489	17.4471	17.1577	16.41	17.1766	17.3009	16.5753	16.7468	17.0697	17.2192	15.0134	17.3163	17.8202	11.9806	17.5766	16.7306	17.5391	17.3337	13.5227	17.143	12.2172	14.2336	13.4489	11.8338	16.6613	16.0365
A0A3Q2U8U2	PROZ	Protein Z, vitamin K dependent plasma glycoprotein	0.0318	0.1424	2.8207		-1.28095	-0.622439	-1.09071	-1.16711	15.8575	17.0326	17.5519	14.0407	17.4374	17.4807	16.6287	17.2427	16.6874	17.9338	17.1103	16.1891	14.7764	16.6705	16.7303	16.8951	15.1904	13.8688	15.2716	15.7178	15.6844	16.8729	16.3244	13.1471	16.5578	16.4224	16.9845	13.3841	16.6134	15.3982	15.4662	13.7023	16.5133	17.0603	14.6923	16.2497	16.0349	15.7232	17.1483
A0A3Q3APB3	LOC101748084	Natterin-3-like	0.0353	0.1565	2.7488		-0.0206411	0.313934	0.433485	0.562463	22.0783	21.1993	21.3969	21.5977	21.3166	22.2904	21.7871	22.4554	23.0145	22.9344	21.3434	22.2557	21.317	21.7421	21.5869	21.3781	20.0768	21.4294	22.638	21.3991	21.2863	22.0095	21.4616	21.3791	22.4522	22.1467	22.1899	22.5301	22.2283	21.5851	21.5984	22.7158	23.2741	21.9776	22.0147	21.4299	21.9455	23.0392	21.8764
A0A1D5PV66	LOC100857892	Uncharacterized protein	0.0384	0.1685	2.6907		-0.224368	0.0584656	-0.307638	-0.410893	21.992	22.3753	22.434	22.0937	22.5567	21.5936	21.9216	21.8059	22.4882	21.6857	22.1352	22.5659	22.1208	22.1841	22.0488	22.5857	22.0284	22.008	22.2738	22.035	21.981	21.5882	21.4207	21.3975	21.3413	21.7232	22.4151	22.3819	22.5895	22.3049	22.4045	21.2853	23.4415	22.2252	22.7899	21.8524	21.8997	21.6555	22.1089
E1BZE1	AHSG	Alpha 2-HS glycoprotein	0.0389	0.1687	2.6825		-0.0778936	-0.354358	-0.423192	-0.607082	24.0626	24.207	24.2346	24.451	24.1293	24.9293	24.6262	24.6349	23.3356	24.2044	24.4364	24.2435	24.3469	24.5709	24.0487	24.6229	23.6514	24.1096	24.2942	24.2781	24.4906	24.7185	23.7565	24.4366	24.6662	23.9211	25.058	24.306	24.7156	24.0917	23.7792	23.8368	23.0379	23.9879	23.7624	24.293	24.694	23.3301	24.3278
P10039	TNC	Tenascin	0.0405	0.174	2.6542		0.0901516	-0.0503065	-0.250935	-0.382931	19.7721	19.9447	19.6841	19.8315	20.2499	19.8549	20.071	19.6195	20.4705	19.358	20.0473	19.6664	19.675	20.0378	19.8995	19.796	20.8253	19.9703	19.7314	19.5927	20.401	19.8212	19.6249	20.0873	20.2067	19.9512	19.091	20.0599	20.2208	20.0917	20.2453	19.6084	21.1584	19.988	19.9038	19.7295	19.493	19.1176	19.9061
F1NM70	FSTL1	Follistatin like 1	0.0442	0.1879	2.5944		-0.202093	-0.262251	-0.845411	-1.24072	16.0103	17.3232	16.7704	16.8437	16.0658	16.9935	16.9737	16.0591	16.1481	15.3837	16.7979	17.1189	16.8346	15.645	17.0264	15.4931	16.297	16.7796	15.7205	16.7056	13.5192	15.6042	17.1542	14.6553	17.4612	16.7985	17.0204	16.3429	17.1502	17.4644	16.6708	15.3981	17.2046	16.129	14.5367	17.0496	15.8626	14.5223	16.6749
A0A3Q2U717	A0A3Q2U717	Selectin E	0.0455	0.1882	2.575		0.964156	1.53169	0.72913	0.502544	15.6916	12.4362	11.7604	14.3603	15.9528	14.512	16.0833	15.076	16.3997	15.445	12.1379	14.5905	16.7492	16.3668	16.1073	16.6916	16.0825	13.7682	17.161	16.8809	15.3237	16.6457	16.4729	14.2303	16.2889	15.2538	16.0233	16.1167	16.3823	16.3899	16.5895	15.4641	16.0617	15.7879	16.0077	17.0032	16.6845	17.0309	16.8394
P02460	COL2A1	Collagen alpha-1(II) chain (Fragment)	0.0456	0.1882	2.5737		-0.566224	-0.606564	-0.44306	-0.850061	19.1864	19.9173	20.1784	20.6168	19.771	19.5905	19.9423	19.7125	17.8102	18.3119	20.0528	20.0655	19.6292	19.7484	19.6658	19.8652	17.8965	19.6076	18.7388	19.3085	19.3857	19.2869	19.0606	18.3078	19.146	19.4527	18.737	19.1388	19.5969	20.0245	19.2185	18.5699	20.1536	19.4141	15.656	19.6442	19.187	17.6784	19.5425
A0A3Q3ASJ5	A0A3Q3ASJ5	Proline-rich extensin-like protein EPR1	0.0457	0.1882	2.5722		-2.11098	-0.615222	-0.299777	0.132952	20.2103	20.8999	20.7279	21.4872	20.6043	20.6749	20.2572	20.7399	22.4797	21.7143	19.926	19.6928	21.067	21.011	20.0369	21.2793	22.7251	20.1119	19.5623	18.4511	20.9997	18.9541	12.7738	15.8433	19.3616	13.7726	21.5721	13.0223	20.7203	21.1511	19.2281	21.413	21.9336	21.9793	22.1088	20.9448	21.5001	21.6173	13.0925
A0A3Q2UEM2	MAPK13	mitogen-activated protein kinase	0.0464	0.1895	2.5609		0.918388	0.163567	0.416346	-0.207393	16.9723	15.4169	16.9348	17.3561	16.9732	16.9348	17.1685	18.2287	16.4465	16.1673	16.7277	15.9087	16.583	16.3479	16.2282	16.7597	14.224	17.1895	17.6817	17.7952	18.5595	17.4642	17.2065	18.8344	18.9961	17.534	18.5337	16.1475	16.9869	17.4525	18.2413	18.708	16.9422	14.4447	16.1395	17.8796	17.6458	16.8546	17.0228
A0A3Q2UJK8	A0A3Q2UJK8	Ig-like domain-containing protein	0.048	0.1937	2.5388		-1.90478	-0.0288296	-2.12016	-2.66294	16.9128	18.6228	20.3346	20.249	21.7004	18.4537	19.4737	17.8236	17.7171	14.384	15.5151	20.5637	19.4392	16.9871	18.289	14.693	16.7003	13.1124	19.5556	12.8503	13.7291	14.5827	19.5653	16.1334	16.5982	16.9411	20.1883	19.4635	20.2934	13.3631	15.7511	13.2246	18.2713	17.9592	16.5724	17.7472	19.9884	14.6274	17.5096
F1NSM8	SPP1	Osteopontin	0.0486	0.1945	2.5295		0.319119	-0.124007	0.9421	1.71521	15.1486	13.5363	14.8305	16.1926	16.1378	15.5909	15.0663	12.5075	16.4058	14.1515	13.3714	14.7418	12.0097	14.5358	16.0372	13.7539	14.8757	12.3542	15.3752	13.7509	16.7072	16.105	15.8317	13.178	15.9237	12.8225	15.3783	16.3112	16.635	16.123	11.345	15.8496	18.5273	14.1589	16.4426	11.8232	12.0119	15.4866	15.9638
A0A1D5P5X4	HEPH	Hephaestin	0.0496	0.1963	2.5151		0.418558	0.507454	0.0538873	-0.309395	18.594	18.6723	19.3556	19.1415	18.4374	19.0561	17.4175	17.2018	18.2806	18.31	19.024	17.897	18.5133	18.8247	18.6706	18.0702	19.9429	19.1399	19.1146	18.7314	18.5916	18.5245	19.3402	18.5842	19.297	19.627	18.3683	19.3271	18.9019	18.4267	18.87	17.2402	21.0069	19.541	19.5388	18.4763	18.9742	17.7625	19.0569
F1P5A6	FGL1L	Fibrinogen-like protein 1-like	0.05	0.1963	2.5098		-0.0379502	-0.941794	0.184856	-1.22786	15.0419	16.8356	14.1039	14.0447	16.1585	16.0288	16.2477	15.7969	16.4569	15.2894	15.2183	14.1225	12.5671	16.026	16.5009	15.215	15.8208	17.4293	15.0678	12.8675	15.0421	14.9254	14.8826	19.5025	15.3024	14.5813	16.2086	13.6569	16.2886	14.5973	13.8851	15.321	18.096	12.3071	15.7001	12.4408	14.2001	15.4749	12.9622
P05094	ACTN1	Alpha-actinin-1	0.0505	0.1964	2.503		0.132328	0.827473	0.735169	1.79915	18.2852	19.0733	19.0702	18.6565	19.3122	18.8718	18.7793	18.2989	16.3877	14.758	18.3645	19.2121	13.3162	18.4923	13.7048	18.4498	16.5883	19.1414	12.3752	14.0773	18.303	18.1601	18.5039	18.714	18.5551	18.7956	17.962	19.2586	18.2848	18.6577	18.8946	18.2432	15.9252	18.657	16.7347	19.1854	19.3001	19.9667	18.8347
Q92058	ALPL	Alkaline phosphatase, tissue-nonspecific isozyme	0.0551	0.2121	2.4437		-0.074131	-0.178877	-0.553938	-0.676565	17.2682	17.0373	17.4901	17.5964	18.1041	17.3756	17.8846	17.2591	18.0315	17.3553	17.7835	17.7586	17.2115	17.7562	17.4494	17.1868	16.3388	17.4946	17.0569	17.4083	17.9316	17.4166	17.8781	17.9418	17.3158	17.8615	17.1954	17.3905	17.4931	17.9927	17.4635	17.4666	18.5353	17.3578	16.339	17.0628	17.1709	16.4082	17.3154
F1NZW7	PPIC	Peptidyl-prolyl cis-trans isomerase	0.0572	0.2183	2.4175		0.265722	-0.614997	-0.706961	-0.888402	16.084	15.3326	16.9013	16.5655	16.8074	17.6876	17.475	16.7717	16.1998	15.6337	16.4274	13.5387	16.9772	17.1792	16.556	16.3761	17.5263	14.072	17.1677	16.795	17.2467	16.3743	16.3608	16.1071	16.5184	16.5445	16.9238	17.1731	17.0107	16.8177	16.5504	17.9206	18.5265	12.5728	14.4098	16.5159	15.7387	16.6645	16.4257
E1BSL7	ERP44	Endoplasmic reticulum protein 44	0.0591	0.2232	2.3958		0.448295	0.395917	0.299084	-0.805394	15.4401	13.4914	13.3638	15.7998	15.3085	16.0007	15.9768	15.9961	16.3396	15.7439	14.9426	12.8613	16.3448	16.1356	16.1537	15.762	14.4156	16.3265	16.4512	15.8696	13.5002	16.2985	16.0013	16.1705	15.4905	16.5393	15.1051	16.0902	16.457	16.7208	16.1211	15.1838	16.9211	14.237	16.7225	16.1662	11.9463	15.3679	16.5034
E1C440	APP	amyloid-beta precursor protein	0.0601	0.2251	2.3838		0.869605	0.558397	0.443845	1.23748	13.9046	13.4352	11.6645	14.3798	13.1196	13.9631	13.1514	13.247	15.6793	14.5398	11.4025	14.109	12.6591	12.5248	13.2093	12.4487	15.4495	13.8245	11.1005	13.7197	16.0041	13.7098	15.1338	14.4602	15.1744	14.8965	12.9796	14.5325	13.9833	13.916	13.8299	14.0347	16.756	15.3284	14.5936	13.8461	14.3925	13.6947	12.0677
F1NWP1	F9	Coagulation factor IX	0.0611	0.2266	2.3729		-0.660787	0.42863	0.293394	0.78896	16.0059	16.6267	15.9968	12.4289	16.6139	17.2047	15.7928	15.8296	16.4513	14.434	16.4581	16.495	16.3176	16.2407	15.891	15.5661	14.6282	17.0674	15.0959	13.7394	13.1753	17.543	16.6844	14.6147	15.2508	16.8686	14.2839	14.6109	16.6057	16.8563	12.256	14.3839	16.2161	17.245	13.9715	17.9389	16.1531	17.8347	17.774
F1NAR5	SERPINF2	Serpin family F member 2	0.0628	0.2311	2.3533		0.20895	0.102482	0.348025	0.390128	22.3232	21.8959	22.3423	22.151	22.6258	22.0354	22.0309	22.1456	22.2768	21.5251	21.9236	21.8514	22.1315	22.4549	22.15	22.1838	21.5297	22.1216	22.3605	21.9743	22.0957	22.6019	22.2994	22.5998	21.921	22.3239	22.5872	22.8806	22.7306	22.2435	21.8705	23.0422	20.7428	22.0596	22.5839	22.3819	22.3499	23.0037	22.5236
A0A3Q2UPH3	A0A3Q2UPH3	Ig-like domain-containing protein	0.0635	0.2316	2.3457		-1.64607	-2.19972	-1.95288	-1.38226	16.151	19.2565	19.8859	15.943	17.8437	18.5383	18.7298	19.8508	15.7961	16.8845	19.953	14.3255	17.2456	13.3251	18.3659	17.2804	16.2335	15.5367	13.5232	13.482	18.4847	16.6935	15.3477	16.6681	12.4433	13.2863	19.5986	13.9457	18.8673	12.2013	18.0026	20.1208	16.6969	18.5567	16.4706	17.663	14.8462	12.955	11.8743
P08629	TXN	Thioredoxin	0.0641	0.2316	2.3395		-1.2276	-0.784486	-0.502869	-1.18557	16.1245	13.8293	16.3887	17.7896	17.3997	16.7585	15.4813	16.3583	17.375	15.1434	17.6008	18.0317	17.2811	17.7551	18.8234	16.7298	15.3021	12.7863	16.1201	14.6855	17.4917	16.7825	16.7221	13.3312	15.6628	17.2757	15.9261	16.7661	15.2743	17.3314	15.855	12.6409	17.0501	14.45	15.6205	15.6504	13.5688	16.8635	16.4401
R4GHQ6	ST8SIA4	CMP-N-acetylneuraminate-poly-alpha-2,8-sialyltransferase	0.065	0.2316	2.3299		0.982182	0.527087	-0.0378266	-0.303281	15.2936	14.4982	15.7749	12.8707	15.9508	16.1868	16.309	16.5929	16.272	14.506	16.0354	15.2408	13.4452	15.3181	14.1457	12.4955	16.6381	14.4878	15.1801	15.0911	16.3572	16.3838	16.3013	15.548	16.791	16.7874	17.1394	15.7094	16.1468	16.8831	16.8435	14.1118	17.4575	13.1358	15.6773	14.3988	15.6622	14.8802	15.0324
A0A3Q3ALL3	NEO1	Neogenin 1	0.0652	0.2316	2.3276		0.158206	0.337995	-0.266396	-1.06508	17.1181	16.9431	17.2693	18.5107	18.1138	17.8897	17.3993	17.1066	15.0995	14.7098	17.5882	17.6197	18.1798	17.8297	17.7031	17.0977	15.5113	17.9222	17.8008	17.747	18.0928	17.7192	18.4869	17.5024	17.8398	18.3749	16.7249	17.5647	17.4426	18.0826	18.1763	13.8738	18.2318	18.3173	15.6943	17.7398	18.0255	16.9259	17.7811
Q03696	Q03696	Neuronal-glial cell adhesion molecule	0.0668	0.2352	2.311		0.464617	0.449837	0.133563	-0.105728	20.3209	21.0124	20.7175	19.9245	20.3662	20.2128	19.1519	19.0159	20.398	20.7821	19.8628	20.0519	20.6028	18.9608	19.9742	20.9287	21.01	20.5803	21.011	20.6451	20.7503	20.3869	19.8248	20.2469	20.9296	20.9019	21.0707	20.519	20.0393	19.7828	21.0173	20.8113	22.4974	21.2662	20.8503	18.9396	20.1213	20.4872	19.8273
O93510	GSN	Gelsolin	0.069	0.2408	2.2888		0.199623	0.185936	0.0928246	0.27233	23.4494	23.1263	23.3144	23.2574	23.2987	23.2597	23.4095	23.2425	23.5063	23.4769	23.2726	22.8888	23.4862	23.2229	23.3624	23.4642	24.1746	23.3815	23.2636	23.3192	23.7053	23.4298	23.0245	23.7552	23.3068	23.363	23.3145	23.6744	23.3861	23.458	23.6074	23.9247	24.0406	23.178	23.4946	23.259	23.2825	23.6906	23.4064
A0A3Q2UD70	A0A3Q2UD70	Ig-like domain-containing protein	0.0699	0.242	2.2796		-3.16103	0.33003	0.879038	0.518351	15.9721	13.7196	13.7025	15.5132	21.5816	23.3529	12.0722	12.7057	17.4572	16.6755	13.8067	23.4701	12.0913	12.0739	24.2846	13.0609	15.093	13.7001	10.4079	13.6351	14.2696	11.8361	12.1007	13.6324	14.5814	12.4745	12.4417	14.8033	12.6009	11.9036	13.6997	14.1824	25.6902	14.2558	15.7788	12.649	14.4976	13.2159	12.7124
A0A3Q2TW03	A0A3Q2TW03	Ig-like domain-containing protein	0.0728	0.2498	2.2519		-0.507609	-0.405728	2.17976	0.94344	16.0282	16.7116	17.7496	16.7735	13.9342	12.8332	12.5624	21.6853	16.502	14.6564	12.8849	14.3499	13.9999	20.7237	16.1885	12.0345	14.4092	13.3797	17.2218	13.2182	15.4821	11.972	16.8897	14.2303	11.7628	13.3666	12.2542	21.0974	15.329	19.0544	13.6956	17.6776	17.6668	13.3469	15.5924	12.0134	12.6369	20.2075	12.2564
F1P0J8	THBS1	Uncharacterized protein	0.0757	0.2575	2.2247		-0.412193	-1.39976	-0.637868	-0.909469	14.9227	12.8763	15.5682	17.3765	15.3026	16.0965	15.5792	16.1598	17.5512	15.3801	16.1907	16.5242	15.734	15.4057	12.9306	14.3988	17.5294	15.7955	14.6345	13.9294	12.2322	15.5715	15.8995	14.0807	15.7853	16.6712	15.2703	13.7196	16.507	16.4655	13.9773	13.9488	14.9486	15.1389	15.4486	14.6014	13.3502	12.0105	15.9981
Q98936	PTPRG	Receptor-type tyrosine-protein phosphatase gamma	0.0768	0.2575	2.2146		-0.0214327	-0.361703	-0.439942	-1.07945	17.1134	18.1379	17.8012	17.9625	18.1613	17.6531	17.5709	17.4042	16.9842	16.4025	18.1409	16.4374	17.2789	17.0735	17.7424	17.1394	16.1774	17.2694	17.3704	17.9903	18.2268	17.5727	17.797	16.757	18.8658	17.5013	17.084	17.2591	17.7538	18.0508	18.1191	15.2118	18.0373	13.2885	15.9693	17.1354	17.8455	16.4963	17.9437
P01875	P01875	Ig mu chain C region	0.0769	0.2575	2.2138		0.496456	0.375637	0.247721	0.163509	24.1739	24.6465	24.4738	24.656	23.897	23.5821	23.869	23.7981	23.6794	23.3889	24.1208	23.4522	24.7056	23.1655	23.6806	23.6337	25.0341	24.2065	24.7192	23.9632	24.8288	24.184	24.8056	24.5305	24.325	23.8781	24.5937	25.0835	23.6314	23.3699	24.7937	24.662	25.0142	23.9549	24.0191	24.2354	24.7885	24.471	24.0789
A0A3Q2UBC3	MFAP5	Microfibrillar associated protein 5	0.0792	0.2612	2.1933		-0.645869	-0.436687	-1.22335	-1.03506	14.7475	14.5548	16.1046	12.5618	15.4979	17.0076	16.7083	15.738	17.8833	14.52	15.9073	15.3169	13.6519	16.6526	15.9037	13.1832	14.1997	16.2764	15.1481	16.0971	13.1731	14.2317	15.8902	13.6051	14.4571	15.5488	14.3552	14.9967	13.938	16.3354	13.9407	14.0774	17.5275	15.6078	16.3105	14.1167	15.2147	12.0868	15.8293
P20785	COL6A1	Collagen alpha-1(VI) chain	0.0792	0.2612	2.193		0.0105683	0.0781731	-0.0965052	-0.346259	19.4893	19.6597	19.72	19.8283	19.8158	19.3225	19.7894	19.4042	19.464	18.9981	19.2198	19.5221	19.9965	19.6002	19.2366	19.7559	20.0592	20.0372	19.2885	20.1593	19.9649	19.3559	19.0839	19.5874	19.464	19.0114	19.2459	19.3983	19.7525	19.8553	19.5823	19.212	20.4971	19.668	19.0459	19.7784	19.6127	18.9006	19.6835
P23498	SPP1	Osteopontin	0.0822	0.2689	2.1673		-0.604149	-0.102477	-0.394903	0.534	17.2568	17.9281	17.8726	17.8859	17.3837	17.8318	17.2255	16.4494	16.7736	15.5861	17.2752	17.9051	17.7143	18.4003	18.2682	16.5934	16.3193	17.5163	17.719	17.2309	17.4278	17.3811	17.4405	13.8323	16.5459	17.1298	15.6819	17.8279	16.7868	17.4939	17.0895	15.41	16.8442	18.0798	15.6429	17.9033	17.1518	17.6376	17.3854
P98157	LRP1	Low-density lipoprotein receptor-related protein 1	0.0856	0.2767	2.1397		-0.499475	0.205593	-0.19152	-0.801996	14.8591	13.6533	14.9048	14.9671	16.071	14.3931	15.0415	14.4361	16.9586	16.2304	15.5282	15.8948	14.5103	14.8299	15.5657	13.8639	14.7314	15.1424	14.6359	14.8963	15.3097	15.436	15.4346	13.9019	12.9684	16.1672	12.5078	15.4131	14.6039	15.7882	14.2832	12.7602	17.0867	14.9836	16.6422	15.1431	12.8422	15.0276	15.4248
E1C7M0	CPN1	Carboxypeptidase N subunit 1	0.0862	0.2767	2.135		0.20707	0.00190777	0.248351	-0.201168	18.5983	18.1867	18.5163	18.7775	18.5612	18.5603	18.3962	18.4891	18.4975	17.7825	18.3948	18.9476	18.6894	18.746	18.7908	18.6289	19.512	18.7665	18.5814	18.7416	18.808	18.7695	18.6838	17.686	18.7861	18.9742	18.5999	19.2646	18.5996	19.0194	18.5449	18.4714	17.6457	18.2959	19.6697	18.9635	18.7276	17.5295	18.9409
E1C1G8	FBLN5	Fibulin-5	0.087	0.2767	2.1281		-0.266435	0.65042	-0.0508422	0.0505852	16.8652	17.0172	16.3737	16.2324	17.0152	17.0956	17.0263	16.3715	16.6263	17.1705	16.1585	17.5116	16.6122	16.9791	17.189	17.004	16.3848	16.8761	16.9671	17.1922	16.1408	16.8137	17.421	12.9541	16.7529	17.7838	16.3017	15.2827	17.0016	17.5714	16.5233	16.9784	18.9421	17.2751	17.0834	17.5452	16.6581	17.8328	17.6487
F1P045	DZIP1	DAZ interacting zinc finger protein 1	0.0883	0.2767	2.1184		1.32548	0.942888	0.658201	-0.658284	18.4423	13.2784	18.0366	18.7958	18.7757	19.2574	19.7178	19.9117	15.8279	16.3109	19.7211	15.1393	19.7023	15.3137	19.8877	19.6642	15.5435	16.7649	20.8895	20.8423	18.253	21.085	19.9168	20.0412	19.297	18.798	19.9749	19.847	18.9053	18.7942	20.6155	18.9359	16.9592	14.2465	16.9984	19.0452	20.026	19.8639	19.9412
A0A1D5PLZ2	SERPIND1	Serpin family D member 1	0.0883	0.2767	2.1178		0.0821418	0.0850775	0.103153	0.326891	22.9526	22.3355	22.9959	22.7483	22.5847	22.7381	23.03	23.2555	22.6698	22.8505	22.6705	22.7914	23.1552	22.9409	22.5946	23.2504	23.1901	22.6452	23.1794	23.5743	23.0553	22.8783	22.5074	23.3373	22.859	22.6944	22.9523	23.1929	22.6061	22.685	22.6986	22.7107	22.3665	22.8359	22.878	23.0167	23.4098	22.9925	23.1645
A0A3Q3ANZ2	A0A3Q3ANZ2	A2ML1 protein	0.0887	0.2767	2.1153		0.384173	0.244713	0.112856	-0.118996	23.3171	22.5522	23.2485	23.6618	23.2534	23.6536	23.783	23.5395	22.085	22.1449	22.916	23.4732	23.3995	23.5642	23.07	23.4325	22.4886	23.3413	23.851	23.6493	23.6452	23.6798	23.3924	24.0444	23.6454	23.6882	24.1442	23.7723	23.4465	23.1916	23.5557	23.5737	22.9091	22.686	23.2945	23.8036	23.6488	23.2896	23.5327
E1C7T1	SPIA1	Serpin peptidase inhibitor, clade A (alpha-1 antiproteinase, antitrypsin), member 1	0.0927	0.287	2.0847		-0.175233	-0.0767383	-0.223647	0.109288	23.4365	23.6221	23.5846	23.674	23.5955	23.3683	23.3025	23.2376	22.8202	24.0002	23.385	23.3965	24.1065	23.4435	23.3097	23.9379	23.7465	24.0653	23.1832	23.5697	23.1099	23.569	23.2193	23.4582	22.7281	22.8148	22.7834	23.4949	23.5965	23.6699	23.2057	23.2848	23.6833	23.5349	23.1847	23.3555	23.7019	23.3698	23.4882
P07898	ACAN	Aggrecan core protein	0.0936	0.2878	2.0775		-0.623022	-0.747205	-0.552847	-1.14457	16.6904	16.9508	16.7937	17.23	17.1867	16.4246	17.4425	16.1937	19.4407	18.02	16.6548	17.6353	17.6001	17.252	16.8319	17.4424	17.5563	17.6511	16.7143	17.1572	17.0716	17.0636	15.9533	16.7622	15.8848	16.2796	15.4794	15.0437	16.8877	17.5399	16.7725	16.5869	16.8988	17.5273	17.724	16.5206	16.0404	15.8473	15.6532
A0A1D5PJ08	NID1	Uncharacterized protein	0.0949	0.2882	2.068		-0.067398	0.166277	-0.246865	-1.20861	15.8932	17.0045	14.6012	15.3827	16.4524	16.0852	16.9883	17.0616	15.94	16.3408	16.9751	17.1505	15.4747	17.4531	16.8421	12.4408	15.4334	16.8908	16.6099	15.4669	17.4307	16.9001	16.4144	16.9321	16.9685	15.4262	11.4435	17.3557	15.6682	16.156	14.4041	17.7601	16.7718	16.7675	18.0361	16.3034	15.7869	16.8937	17.0459
A0A1D5P6F4	LOC429249	IgGFc-binding protein-like	0.0972	0.2882	2.0513		-0.0873059	-0.0929245	-0.240623	-0.484676	24.4246	24.7574	24.8874	24.3767	24.4915	24.1765	24.6021	24.5543	24.6555	24.3309	24.4919	24.605	24.3641	24.7023	24.6889	25.2597	24.2934	24.4222	24.9086	24.7512	24.0989	24.2618	24.1709	24.1249	24.4864	24.4783	25.1305	23.7506	24.909	24.8223	25.2207	24.314	23.9235	24.388	25.0891	24.6904	24.5352	24.4249	24.5292
A0A1D5PBU0	A0A1D5PBU0	Inter-alpha-trypsin inhibitor heavy chain 3	0.0974	0.2882	2.05		-0.341102	0.264116	-0.168237	0.620503	18.2271	18.8236	18.7268	18.414	18.0278	18.3286	17.5267	17.7138	18.7486	18.9624	17.034	18.4193	18.2782	18.2684	17.7354	17.8839	17.8787	18.7657	19.1429	18.427	18.6943	17.6718	18.0947	18.1873	17.9389	17.958	17.2554	18.7811	18.4906	17.7041	16.9151	13.721	20.1747	18.7704	19.619	18.3958	18.8768	17.7955	17.9629
A0A1L1RIW5	KRT8	Keratin 8	0.0977	0.2882	2.0477		-1.00231	0.642525	-1.0318	0.0520657	18.6705	19.463	18.9506	17.637	19.0281	19.1827	19.2184	18.4934	17.0491	17.0155	21.5964	20.4469	19.7667	19.7461	18.9126	18.7286	16.5311	18.0244	19.6687	17.7906	18.4689	19.0216	18.0414	17.3907	13.0401	20.8565	17.3755	18.7362	19.4063	17.1438	20.9208	15.7974	21.9119	18.4231	19.4872	20.8639	16.7646	20.8329	19.7836
A0A1D5PGB0	AMH	Muellerian-inhibiting factor	0.0981	0.2882	2.045		0.057838	1.15711	0.374012	0.22953	16.122	14.168	17.3698	15.448	15.9293	16.4137	16.6325	17.3359	16.7597	16.6298	11.9511	16.9652	15.535	15.9128	15.7209	14.2723	16.9852	17.9753	16.0956	16.498	12.8003	16.3437	15.3594	16.4095	15.6049	16.1133	14.0078	15.6742	16.434	16.2921	15.9245	15.2547	17.3918	18.0247	17.8456	15.7444	16.9567	16.9979	16.9875
A0A1D5NUQ7	IGFBP7	Insulin-like growth factor-binding protein 7	0.0982	0.2882	2.0442		-0.156751	-0.499954	-0.781297	-0.909744	18.6325	18.6033	19.2543	18.804	18.8753	19.9022	19.7227	19.6211	19.9639	18.3265	18.7488	18.1437	18.7076	19.3601	19.3354	18.7807	16.032	17.422	18.6917	18.6937	18.7615	19.3081	19.5469	18.1413	19.5438	19.6732	19.5345	19.3099	19.5865	19.6773	19.5698	19.226	17.0618	17.0405	17.5743	18.9304	18.9444	19.4495	19.0293
A0A3Q2ULQ6	GPLD1	Phosphatidylinositol-glycan-specific phospholipase D	0.0986	0.2882	2.0413		-0.127623	-0.0187652	-0.249389	-0.348464	21.3862	21.4908	21.7534	21.5368	21.59	21.9308	21.4706	21.8225	20.6148	21.631	21.8271	21.9021	21.221	21.421	21.193	21.5997	21.8139	20.8589	21.8371	21.2356	21.7572	21.6819	21.1687	21.9185	21.6578	21.1271	21.6032	21.7505	21.1502	20.8719	21.2793	20.7845	21.0215	21.6914	21.5914	21.4792	22.1272	21.3736	21.6993
F1NDN5	KRT13	Keratin 13	0.0996	0.289	2.0344		-0.623831	0.599351	-0.939052	1.07008	14.7581	19.1583	14.6097	12.5093	12.319	13.105	13.5187	13.504	16.9181	15.6654	17.5591	13.8102	18.3875	14.3907	14.3597	12.5634	16.5339	17.8196	12.3759	12.1329	14.0494	13.0369	14.0084	14.486	14.1348	14.6964	15.5484	13.5989	12.4063	14.625	15.4431	12.3261	16.9531	17.2415	15.0881	14.5111	14.8289	17.3424	12.6487
A0A3Q2TWQ7	A0A3Q2TWQ7	VWFD domain-containing protein	0.1013	0.2919	2.0225		-0.323169	-0.146756	-0.300492	-0.722921	22.103	22.9349	22.6253	22.4663	22.2448	21.845	22.5423	22.3212	22.4125	22.0348	22.414	22.5682	21.7909	22.4336	22.3366	22.9159	21.0073	22.012	22.4574	22.5872	21.3616	21.935	21.7815	20.9308	22.5221	21.7445	23.1023	21.7495	22.5868	22.548	22.9677	21.8143	22.6561	22.4439	22.8928	22.37	22.3678	22.3008	22.2827
Q804X6	F9	Coagulation factor IX	0.1025	0.2932	2.0148		-0.0125165	0.293082	0.2284	0.502843	20.5546	20.4911	20.6149	20.0492	20.063	20.1809	20.0651	20.2909	21.4148	21.4263	20.436	20.3896	19.7158	20.4117	19.7056	20.3498	21.5164	20.5093	20.4939	20.3811	20.6566	20.2648	19.8407	20.1125	20.536	20.0711	20.3006	20.6976	20.2208	19.871	19.6787	20.6268	20.9265	21.1803	21.9267	20.7654	20.9026	21.4387	20.2194
P81475	P81475	Complement factor B-like protease (Fragment)	0.1033	0.2935	2.0091		0.32542	0.674775	0.709464	0.4954	23.3708	23.3626	23.3535	22.7968	22.4304	23.2925	23.5173	23.5941	21.0096	22.9817	23.0942	22.2477	22.6569	23.2874	23.0001	23.586	20.3373	23.2362	23.8587	24.0486	22.9518	23.3705	23.341	23.8246	24.0247	23.3767	24.7313	20.6111	23.6856	22.8436	23.4905	24.6328	23.3556	23.3731	23.3147	23.8528	24.0584	24.3486	23.5392
A0A1D5PVD2	CD44	Uncharacterized protein	0.1112	0.3138	1.9578		0.0588877	-0.30117	0.12964	-0.841037	15.8159	17.226	16.7146	14.252	15.4007	16.416	15.8752	15.6378	15.7077	15.31	16.2272	15.5173	16.2357	16.1774	16.3397	16.4878	15.3504	14.9369	15.498	15.9052	15.8332	16.0034	16.0776	16.1722	16.2059	15.899	16.8705	16.6456	16.797	16.105	15.6817	16.454	15.9439	16.8899	14.1074	15.9617	12.4349	15.8768	15.8596
P01012	SERPINB14	Ovalbumin	0.1179	0.3306	1.9166		1.02041	-0.530799	0.180389	-0.280496	14.2846	12.3178	14.0005	16.1144	16.9591	11.013	13.005	13.1794	16.6391	15.0052	14.4292	15.4349	13.243	13.2614	13.3045	14.2255	16.9634	15.9576	13.1429	14.5056	14.9197	13.222	20.1536	15.3494	16.1222	17.3875	14.8795	13.8829	14.5145	15.0271	13.0802	13.4928	16.4609	14.4628	16.6503	12.7865	12.7314	10.4402	13.44
F1NP60	MRC2	Mannose receptor C type 2	0.1232	0.3429	1.8862		-0.776022	-0.385666	-0.87772	-1.12367	14.9679	13.834	15.4685	17.2307	15.3988	15.5634	15.9338	14.9162	15.9932	16.6266	16.557	15.9015	14.4218	15.5265	15.3548	15.2074	16.8565	14.1466	13.6278	13.8854	12.2721	14.2544	15.4815	14.3421	15.0303	16.9599	13.2514	14.9608	15.3019	16.4577	15.5256	14.7595	18.8221	14.85	15.3629	14.686	14.1209	13.7116	15.4116
F1N869	CSF1R	receptor protein-tyrosine kinase	0.1246	0.3445	1.8783		0.853605	0.738663	0.847943	0.907165	17.8566	16.0393	16.9252	18.0145	17.9259	18.2803	17.6412	17.7059	16.0789	13.7928	17.6957	17.4743	17.0249	18.0851	17.4659	17.8322	15.4753	18.6615	18.0936	17.5547	18.7445	18.3937	18.9728	18.2444	18.6272	19.0584	18.6706	18.68	18.3711	18.5838	18.5304	14.1764	17.4521	17.125	15.7149	18.5054	17.8985	18.7274	18.4279
A0A3Q2U4J3	PLXNB2	Plexin B2	0.1277	0.3507	1.8611		0.688678	0.370564	0.376188	-0.262704	15.1542	13.588	15.5446	14.0099	15.9304	15.6939	15.6125	15.447	14.7607	17.2429	12.7502	13.5016	14.7377	14.5049	15.3766	14.7892	16.0081	16.9293	16.1763	16.3953	17.5045	15.1443	15.8111	14.0274	15.4314	15.9199	15.7993	14.4317	13.9117	15.5107	15.5984	14.809	17.8375	14.8879	15.8091	15.1334	13.7038	14.7309	14.3224
P14448	FGA	Fibrinogen alpha chain	0.1313	0.3581	1.8417		0.421	0.565593	0.939485	0.906124	26.8991	26.669	26.6952	21.0253	27.0618	26.5759	26.9742	27.2747	25.5643	26.2661	26.4317	26.7041	26.8148	27.0355	26.8935	27.2562	26.2281	26.6184	27.429	26.7762	26.9923	26.6573	27.0766	27.6374	27.455	21.8178	27.5555	27.6383	26.8107	27.0348	26.8766	27.724	26.2199	25.9862	26.4107	26.2047	27.4081	28.0456	26.9751
A0A1D5P5V5	C4	Complement 4	0.135	0.363	1.8222		0.124548	-0.146042	0.186615	0.181167	22.5649	22.1756	22.2762	22.2764	22.6135	22.268	22.4244	22.723	23.127	23.1783	21.9133	22.3909	22.2147	22.6331	22.393	22.7011	21.7516	22.1469	22.5591	22.5753	22.4861	22.44	22.5946	23.2883	22.8785	22.6875	23.1157	23.0106	22.6286	22.2717	22.3537	23.0001	21.6809	22.3049	22.4036	22.4368	22.4441	22.8574	22.5349
F1P2Y9	SPINT1	kunitz-type protease inhibitor 1 isoform X1	0.1355	0.363	1.8194		1.33047	1.53139	0.245789	0.524386	17.3865	18.9791	19.6795	19.626	17.7304	17.2851	13.7487	16.7187	16.5775	14.5744	18.8796	18.5576	12.6776	15.7281	16.6285	12.9475	16.4273	18.6251	18.3183	18.6072	18.7389	17.9117	17.7322	19.4152	18.8414	17.9879	17.8065	18.9287	18.0995	17.2384	18.8368	14.7999	16.8757	18.8593	16.1047	19.3695	19.9246	17.8459	17.6913
F1NDN6	F1NDN6	Keratin 12	0.1357	0.363	1.8182		-0.184406	1.32952	-0.469958	0.352181	17.4172	18.71	13.5678	17.6981	17.0153	17.9694	18.4704	17.3233	15.9172	13.3186	19.7962	18.2105	18.9696	18.2376	16.5347	17.5957	15.2651	19.7943	17.8321	18.3393	17.621	17.4377	17.2036	13.8184	13.2746	20.136	16.3296	17.1086	18.0644	17.3645	18.2961	15.7875	16.8453	17.7706	16.0619	19.3783	18.3465	19.1984	19.1697
A0A1D5PQ63	ENPP2	Ectonucleotide pyrophosphatase/phosphodiesterase 2	0.1389	0.363	1.8022		-0.165343	-0.335174	-0.564711	-0.727002	17.1706	17.7962	17.8766	17.9023	17.6247	17.7882	17.9867	17.3664	15.5296	16.7939	17.4974	18.1021	17.9335	17.5408	17.526	17.4099	18.2353	17.488	17.0133	17.034	15.7987	17.6417	17.5539	16.9969	17.2564	17.8543	16.0402	17.563	18.0877	17.9304	17.9993	17.0472	15.7429	17.8289	18.3679	17.5275	16.6492	16.9059	17.7095
A0A3Q3AGK3	A0A3Q3AGK3	Ig-like domain-containing protein	0.139	0.363	1.8012		-0.357042	-0.5146	0.0872374	-0.883849	25.348	25.8749	25.493	26.3721	25.059	25.3167	26.1932	26.3723	23.2982	25.2098	26.7462	26.0533	25.7865	25.1467	25.5887	26.2037	23.0667	24.6334	25.8409	26.7128	25.4376	26.6972	22.6668	25.9478	23.9469	24.4442	26.5439	25.7478	25.4393	24.5341	27.691	25.299	25.038	25.196	24.4227	25.006	25.508	25.6843	23.5344
P09207	P09207	Tubulin beta-6 chain	0.1397	0.363	1.7981		0.106396	-0.0649425	0.30939	-1.2542	15.9924	13.8303	12.8323	17.4383	16.2737	16.9588	16.5566	17.4787	15.8163	13.727	17.8157	17.2262	15.077	13.8106	18.1069	18.9851	16.3532	12.6852	15.8061	15.8641	17.4788	17.1486	16.3004	14.4388	16.9479	17.307	18.0557	13.5439	16.1277	17.6373	16.1143	17.9557	17.3113	14.0193	18.5036	16.1069	12.8702	17.0964	16.4008
A0A1D5PX97	PEPD	Peptidase D	0.1401	0.363	1.7959		0.0564128	-0.405692	-0.496662	-0.739917	16.2052	16.5981	17.2068	16.9458	16.0389	16.5275	15.8416	16.0578	14.9942	15.0592	17.1194	17.7329	16.6732	17.2931	16.5163	16.7973	17.4969	15.6715	16.8353	16.0032	16.6869	16.9615	17.2596	13.7711	17.1737	17.5574	16.6279	16.5344	16.9094	17.0172	16.751	15.541	16.4896	15.8177	15.8593	17.044	14.2821	15.9675	16.561
A0A1D5NW68	ALB	Albumin	0.1403	0.363	1.795		-0.549695	-0.38805	-0.538793	-0.740572	28.9418	29.5922	29.637	29.1864	28.3538	29.0357	29.5248	29.329	30.1002	30.5637	29.3091	29.1668	29.3963	29.5599	28.7944	29.1059	29.7009	29.0987	29.0895	29.1264	28.5659	29.0008	28.4722	28.4917	29.1044	28.4578	29.9532	24.965	29.2232	28.9724	29.4144	29.6006	27.4451	29.3831	29.5201	29.3087	29.4054	28.6722	29.0302
A0A1D5PUZ5	AMY2A	Alpha-amylase	0.1418	0.363	1.7876		-0.372652	0.573938	-0.265757	-1.39973	16.0568	16.9243	17.9135	16.6393	17.5957	16.8382	14.8302	16.5291	17.0943	16.0316	12.6946	14.2553	15.5002	18.1671	15.8656	18.4144	18.0351	17.3391	16.1124	15.6023	16.8217	13.6563	16.6964	16.6664	13.322	18.5753	14.1049	12.3028	16.6687	13.05	20.8876	15.8429	18.0473	17.885	18.7513	16.822	16.4778	16.7342	17.4984
E1C5Y7	PLA2R1	Phospholipase A2 receptor 1	0.1418	0.363	1.7872		-0.0637817	0.0756477	0.102834	-0.823982	14.9713	15.1893	15.0727	14.5466	15.762	15.5158	15.4968	15.9484	16.6774	14.7044	16.2542	13.5668	15.3745	14.5885	14.5099	13.2172	15.1984	16.0062	16.0207	16.1528	12.9788	16.1735	15.8453	12.9163	12.4029	15.7624	13.8143	14.8079	15.652	15.9434	15.578	15.246	16.5143	14.4493	14.8693	15.2965	13.3621	15.1644	15.7115
A0A3Q2UIM7	MAN2A1	Alpha-mannosidase	0.1452	0.3693	1.7707		-0.838637	-0.948069	-0.678997	-0.297629	14.0684	14.0397	14.4242	13.7212	14.3679	15.359	14.7685	13.2336	16.5673	14.8906	14.4974	13.3062	15.5064	15.2541	15.9658	13.2994	15.2147	12.5436	14.9347	11.8783	12.8102	13.6232	15.4812	15.2136	12.9069	15.4857	13.8099	12.3962	12.8154	12.7779	14.2661	14.2388	16.9481	13.9517	14.3147	13.3237	14.1228	12.2734	13.313
Q9W6U9	gp130	Glycoprotein 130	0.1477	0.3734	1.7585		0.136556	0.144496	0.149048	-0.202445	22.0552	22.0388	21.8907	22.3493	22.0671	21.9626	21.6806	21.5537	22.3066	22.4468	22.3252	21.9461	22.0915	22.154	21.6141	21.6219	21.5383	21.4438	22.0923	22.0487	21.9927	22.1663	22.4592	22.3203	22.1103	22.8416	21.7791	22.3359	22.3927	22.305	22.4211	21.9898	21.6323	22.6001	22.6213	22.0658	21.5654	21.8795	22.0461
A0A3Q2U9R3	VASN	Vasorin	0.1513	0.3801	1.7417		0.417383	0.00539783	0.161703	-0.3679	16.4509	15.7066	15.9745	17.0788	17.2291	16.8179	17.0612	16.5452	15.7443	13.2983	17.0802	15.4939	17.0094	16.4907	17.0458	17.1553	15.8319	18.0406	17.4613	17.0034	15.8562	16.681	17.1982	16.7567	16.9504	16.2889	16.0541	17.0904	17.07	16.9804	17.0845	16.4437	16.4693	15.3225	15.8739	16.2867	16.5874	15.7971	16.5319
F1NJM9	MYOC	Myocilin	0.153	0.382	1.7339		-0.160796	-0.151756	-0.427969	-0.332048	19.0764	19.671	19.4277	19.4274	19.4649	19.1532	20.056	18.8491	19.2466	18.7775	18.9229	19.18	19.1805	19.3009	19.643	19.0299	19.2738	19.3227	19.776	19.5611	18.9521	18.5956	18.0603	19.344	18.8366	19.174	19.5925	19.0379	18.9185	19.1895	19.0295	19.3823	20.5097	19.2939	18.647	18.7724	19.0547	18.6551	19.648
F1NAB7	C1R	complement subcomponent C1r	0.1556	0.3822	1.7218		0.491182	0.227416	0.227947	0.325696	20.1681	19.9879	20.1142	19.2886	19.6578	19.296	19.8687	19.9715	22.6527	19.8808	20.1975	19.5604	19.3527	19.47	19.7217	19.6558	19.4891	20.4507	20.5637	20.4846	20.6227	20.2812	20.4653	20.6369	20.5592	20.5927	20.4628	20.831	20.1407	19.8492	20.4899	20.5274	19.4362	20.4998	19.8102	19.9321	20.3586	20.4349	20.4828
Q90997	TFRC	Transferrin receptor protein 1	0.1561	0.3822	1.7194		0.0922513	0.0835172	-0.124581	-0.23015	20.5257	20.4686	20.3044	20.7284	20.7465	20.4763	20.5796	20.3677	20.0297	20.8147	20.6231	20.0706	21.1809	20.3601	20.5789	21.0425	21.1114	20.6964	20.9364	20.2398	21.3609	20.4278	20.4896	20.655	20.9406	20.1587	20.3801	20.2886	20.895	20.9168	20.4545	20.4547	21.4239	20.8057	20.437	20.1962	20.6205	20.3966	20.5003
Q5ZMD1	YWHAQ	14-3-3 protein theta	0.1564	0.3822	1.7183		-0.708737	0.134192	-0.307265	-0.512846	16.0887	16.6011	16.8612	17.1417	17.0595	16.4165	16.4373	16.76	15.3471	14.487	16.8467	16.6108	16.0482	16.547	16.4923	16.1581	15.4776	15.5233	16.3562	14.5804	15.4779	17.024	16.5312	13.377	15.3003	16.7651	13.3926	16.9133	16.7034	17.2625	16.5753	13.6022	16.1738	16.3508	16.8008	16.2925	15.2832	16.6784	16.3653
O13035	PSAP	Prosaposin	0.1568	0.3822	1.7165		-0.0185104	-0.0236896	-0.288186	-0.500331	16.6922	16.6224	16.8238	17.8219	17.2156	16.8847	17.1099	16.4777	17.3759	17.3543	16.8535	16.4182	16.4184	16.7701	16.4609	16.1413	16.9707	16.3324	16.282	16.5377	16.7808	16.915	17.7626	17.7116	16.9695	17.6544	16.6258	17.4009	17.3692	17.2888	16.2466	14.4542	16.439	17.1784	17.5831	16.662	16.541	16.6444	17.0805
P25155	F10	Coagulation factor X	0.158	0.3823	1.7109		-0.16005	-0.223143	-0.234726	-0.0116636	19.1807	19.0277	19.4236	19.3099	19.4434	19.5282	19.2397	19.6509	19.4846	19.753	19.3003	19.1086	19.0301	19.2762	18.942	19.0777	19.134	19.0496	19.0175	19.1676	19.371	19.1413	18.9229	19.0457	19.3587	19.2563	19.2296	19.8259	19.3038	18.9732	18.7563	18.7883	19.6127	19.2437	18.7441	19.1172	18.9573	19.3774	19.3977
A0A3Q2TTY6	WDFY3	WD repeat and FYVE domain containing 3	0.1587	0.3823	1.7079		3.37423	1.70759	1.82195	1.41948	21.2333	13.7709	11.8398	22.7086	23.1814	22.9933	22.3509	23.2925	16.2903	15.1829	14.2614	13.8514	23.9455	22.7417	22.8902	23.7346	15.1091	23.2346	23.9032	23.9946	24.5339	23.5656	23.8017	23.6305	23.3489	23.4624	23.3545	23.8127	22.3265	23.0631	22.5983	22.8192	18.0021	13.2669	16.617	23.6497	23.8759	22.4288	23.1461
A0A3Q2UAW0	A0A3Q2UAW0	Phosphatidylcholine-sterol acyltransferase (Fragment)	0.1618	0.3877	1.694		-1.10608	-0.149494	0.276082	-1.34351	17.6264	19.3471	17.9062	19.4926	17.9468	18.7367	20.1866	18.7312	17.9797	15.7807	19.0001	14.5314	18.4815	16.8687	18.6386	17.5767	15.1369	15.6464	18.3753	17.4549	18.5159	16.8138	16.7384	18.7003	20.9518	14.1159	19.7905	19.7034	16.7331	9.5432	17.5915	15.7764	17.8909	19.5649	17.7181	19.202	17.4805	18.0955	17.7148
P53760	LCAT	Phosphatidylcholine-sterol acyltransferase (Fragment)	0.1634	0.389	1.6873		0.112771	0.348292	0.159482	0.279172	21.8146	21.0824	21.5496	21.7174	21.6853	22.089	21.7707	21.4778	21.0126	22.3853	21.9006	21.9099	21.6531	21.9911	21.1218	21.399	21.8033	21.636	22.0852	21.8448	22.125	22.1507	21.3613	22.1189	22.0254	21.9216	21.8106	21.9421	21.4494	21.7305	21.3755	20.8195	21.8939	21.8247	22.7907	21.7974	22.1181	21.5934	22.0695
A0A3Q2U5Z0	NME1	NME/NM23 nucleoside diphosphate kinase 1	0.1689	0.4	1.6635		0.51523	-0.074365	-0.104251	-0.715391	16.68	16.7365	16.5031	17.5793	17.8449	17.6007	17.8865	17.3165	17.1835	15.9166	16.917	15.3406	16.4109	17.234	17.6087	12.7125	15.8109	16.2187	17.6893	18.2785	18.6646	16.2738	17.702	17.5799	17.0569	17.6222	16.2334	17.7583	16.4291	17.7036	17.3909	17.3423	17.6348	15.9035	15.5203	16.2842	17.5134	15.9123	16.9224
A0A3Q2TZD6	A0A3Q2TZD6	Ig-like domain-containing protein	0.1735	0.4077	1.6445		0.755609	-1.4298	-0.397185	-1.28195	18.1722	21.952	18.2016	19.9357	16.7784	18.8731	21.279	19.464	16.1986	15.4872	21.5427	18.8382	20.316	12.1652	19.5159	17.4655	14.7206	13.3842	19.7237	22.4877	19.6255	22.5304	18.8658	19.4014	20.9256	17.8088	22.479	22.866	17.8924	15.7596	21.882	18.2845	16.7451	14.5967	14.3383	17.5452	17.6964	13.3081	19.8382
O57579	ANPEP	Aminopeptidase Ey	0.1741	0.4077	1.6419		0.125701	0.0793966	-0.153729	-0.177414	20.5848	20.8884	20.8888	20.6836	20.7089	20.5562	20.1699	20.0552	20.0284	20.7498	20.6315	20.4715	21.1918	20.8348	20.5528	20.6976	21.268	20.7215	20.6162	20.7329	20.871	20.723	20.8204	20.7088	20.8527	21.1025	20.5399	20.8817	20.7138	20.3368	20.456	20.3823	21.6808	21.4903	20.5893	20.4558	20.7438	20.0667	20.7079
A0A1D5P2X6	STAB1	Stabilin 1	0.1767	0.4113	1.6315		-0.318919	-0.210657	-0.616964	-0.0458034	16.9848	16.9336	17.3877	17.4162	17.3486	16.9043	16.7082	17.2069	18.035	18.3796	17.2525	16.6272	17.3523	16.8412	16.8568	17.2662	16.8093	17.4887	16.3551	17.689	16.4578	16.9102	17.3287	15.04	16.8233	17.5332	17.997	16.3394	17.3843	17.1758	17.1937	16.1225	16.6631	17.201	18.5096	16.5232	16.7193	17.2095	17.239
F1NVF3	GC	Vitamin D-binding protein	0.1794	0.4137	1.6207		0.0285345	0.0785433	0.0430816	0.280781	24.7335	24.3858	24.7654	24.766	24.4763	24.5668	24.7045	24.9638	24.8661	24.7702	24.3903	24.3112	25.0542	24.7093	24.2527	24.8604	25.0612	24.5308	24.6714	25.0482	24.5488	24.7092	24.2127	25.0229	24.8183	24.3741	25.1836	24.7088	24.4735	24.2052	24.4621	24.9248	24.1829	24.4755	24.8101	25.0165	25.1865	24.7601	24.9471
P11722	FN1	Chromogranin-A	0.1828	0.4137	1.6075		-0.0474743	0.157847	0.113544	0.142389	23.6011	23.8821	23.6998	23.4309	23.5264	23.7157	23.7109	23.2625	23.3478	23.4075	23.1748	23.4767	23.5032	23.6751	23.6073	23.6412	23.0738	23.2551	23.7286	23.3794	23.6238	23.1815	23.5536	23.5543	23.6829	23.5739	23.2479	23.6292	23.5216	23.7922	23.426	23.6158	24.4678	23.6142	23.8316	23.5789	23.1412	23.9991	23.7066
F1NLZ2	CHGA	Coagulation factor VIII	0.1828	0.4137	1.6073		-1.061	0.0861329	-0.0676032	-0.323825	15.2913	16.132	15.8868	12.514	16.3871	15.8746	15.906	10.8758	16.4384	14.7019	16.3873	16.2357	17.1436	17.0255	16.7362	15.6745	16.0511	13.1648	13.0273	15.0367	15.9413	15.9754	15.9608	14.1048	15.3171	15.2052	12.5176	16.9699	16.09	10.9996	12.6963	13.4802	18.3773	15.5547	15.0932	16.3636	13.9009	16.5374	14.4553
A0A1D5NW08	F8	Coagulation factor VII	0.1831	0.4137	1.6062		-0.230048	0.479026	-0.0945355	-0.0522595	17.777	17.9692	17.6442	18.0095	18.6304	16.9811	18.3715	18.0202	16.6726	17.4236	18.1879	18.112	17.4665	17.6339	18.1477	17.4832	18.174	18.4277	17.8891	17.4265	17.8535	18.2141	18.0769	16.7845	16.6149	17.8029	17.3584	17.9614	18.1574	18.1735	17.302	14.6396	19.4678	18.6736	19.3641	17.9067	17.7261	18.2844	17.9329
A0A1D5PL70	MCAM	Melanoma cell adhesion molecule	0.1842	0.4137	1.6019		-0.878288	-0.26586	-0.66888	-1.26051	14.7491	15.6525	13.1017	15.1302	16.2852	16.0863	17.35	12.2039	16.3044	15.9773	14.4033	15.8203	15.863	15.6475	15.8322	14.7385	15.9357	15.2699	14.959	13.7534	12.5271	15.0276	15.8436	13.9031	12.1305	15.5559	14.0166	12.7582	15.3998	15.9951	14.6839	13.9441	18.4987	13.5618	16.1919	12.1991	12.4858	11.6244	15.6321
A0A3Q3A7M9	MIA2	Melanoma inhibitory activity 2	0.1847	0.4137	1.5997		-0.455111	-0.188599	-0.309238	-1.1851	14.9334	14.9021	15.7091	14.1827	15.0018	16.4476	14.694	15.3666	15.4559	14.054	16.6479	15.3779	16.2517	15.4154	15.7241	14.9037	14.7079	13.8596	14.7421	13.8896	14.659	15.6291	16.9239	14.1347	16.4718	16.3243	11.8709	13.3123	16.6929	12.3897	15.7223	16.8652	17.1899	15.9699	15.8656	16.9217	16.1445	15.0255	15.3046
A0A3Q2UCU3	A0A3Q2UCU3	Ig-like domain-containing protein	0.1848	0.4137	1.5996		-1.55161	-1.5513	0.365973	-0.703421	17.3627	19.618	19.9435	20.4352	14.4478	11.6308	17.6039	19.7568	16.0443	18.0404	19.7108	18.4707	18.4353	18.3653	19.7407	17.9455	15.3338	12.8148	19.8514	15.8405	18.2602	16.32	18.0688	12.8369	18.1107	14.2793	18.2422	18.1653	19.1599	16.5885	12.4103	17.0935	21.4556	17.2008	19.6866	13.9152	17.7369	13.3096	15.7527
Q5ZLN1	PGAM1	Phosphoglycerate mutase 1	0.1925	0.4258	1.5701		0.0512942	-0.305759	0.113996	-0.801278	17.7801	17.4607	17.4701	17.3679	18.005	18.1432	17.9332	18.079	16.3899	18.8423	17.3676	17.7457	18.3015	18.8488	18.7422	18.2752	15.8138	15.8735	17.4454	18.4831	18.9561	18.399	17.9613	18.2644	18.7559	18.3348	17.9309	18.6917	18.2978	18.068	18.1673	18.2814	17.9493	15.7033	16.0723	17.8549	18.162	17.9318	18.3463
Q02020	FGB	Fibrinogen beta chain (Fragment)	0.1932	0.4258	1.5679		0.115887	0.465169	0.677784	0.753867	27.6799	27.9371	27.7696	22.2521	27.9033	27.3437	27.8357	27.7874	27.0198	27.4311	27.2868	27.6782	27.7969	27.7436	27.5573	28.1634	26.7117	27.3279	28.1097	27.5864	27.7076	27.3675	27.4577	28.364	28.0733	22.6074	27.8455	27.7548	27.6942	27.8512	27.635	28.567	27.2926	27.5228	27.2535	27.1241	28.3169	28.7087	27.7017
A0A3Q2UBN3	A0A3Q2UBN3	Fibronectin type-III domain-containing protein	0.1933	0.4258	1.5674		0.292249	-0.194778	-0.404592	-0.346836	17.4597	16.8384	17.5904	17.7163	18.0421	17.6386	17.6666	17.5143	17.4732	18.4771	17.3772	17.7193	17.5969	17.2037	17.57	17.1442	22.1859	17.6589	16.7632	17.8936	17.5713	17.5518	17.6711	17.2292	17.4622	17.8064	17.7796	18.0618	17.3062	17.7114	17.5403	17.6227	18.336	17.4536	16.6275	17.3941	17.514	16.1765	17.4362
A0A1D5P167	GGH	folate gamma-glutamyl hydrolase	0.1953	0.428	1.56		-0.12531	-0.213248	-0.209517	0.298839	17.7694	17.6555	17.3407	17.478	17.5377	18.2467	18.2082	17.8788	18.269	18.9131	17.2291	18.4091	17.5088	18.0155	17.4808	17.2201	18.9172	17.4893	17.2233	17.4278	17.8863	17.5973	17.6086	18.0724	17.9614	16.9637	17.5741	18.354	18.1533	16.0761	17.2481	18.6593	18.7113	17.9044	17.0077	17.8045	17.2242	18.1494	16.7943
A0A1D5PS56	IGFBP1	Insulin-like growth factor-binding protein 1	0.1985	0.4307	1.5485		1.50256	0.668567	0.399932	0.0596126	14.2037	12.7294	12.1407	14.9644	16.1201	13.9555	12.9793	11.654	16.5393	15.5244	13.6006	14.7098	13.4119	12.5561	12.6654	11.2197	16.2619	13.717	18.2992	13.844	14.4133	13.4115	18.0155	14.7448	15.2669	13.1924	13.1759	15.4273	20.6768	14.068	13.1128	14.8358	18	15.4695	15.2609	12.7948	13.9443	12.3867	14.3045
P43233	CTSB	Cathepsin B	0.1986	0.4307	1.5478		0.288495	0.297	0.0186002	-0.828236	16.3672	15.5231	16.7069	17.5144	17.6545	17.5375	16.5857	17.4249	16.0059	15.4507	16.7959	11.4389	16.8124	17.3867	16.7572	16.299	16.2896	14.7497	16.9608	16.9438	16.6674	16.9478	17.4043	15.1451	16.8266	17.257	16.5423	17.1269	17.4829	16.8819	16.4655	17.2108	17.5799	19.1524	15.9968	16.469	16.6628	16.9909	17.2965
Q5F3W6	YWHAG	14-3-3 protein gamma	0.2008	0.4331	1.5401		0.720121	0.315748	0.488214	-0.284077	14.6601	15.0726	15.2249	13.6405	13.6349	15.4637	14.5976	13.1777	15.492	16.1066	15.4833	15.8061	15.0729	11.5121	13.7196	11.7865	16.0087	13.2364	15.554	15.6584	13.1889	15.6249	15.9349	16.2492	12.0548	15.4908	15.7724	15.0499	14.9032	15.807	15.2481	15.9176	17.4289	15.0271	14.9546	13.3503	13.8197	13.2237	15.1584
F1NSD3	F1NSD3	Ig-like domain-containing protein	0.2021	0.4338	1.5353		-1.62429	-1.54834	-1.20082	-1.18688	19.7052	20.8814	20.1243	21.2286	20.7426	21.1776	20.0684	20.3237	21.314	20.2738	20.9563	19.4032	18.9255	22.5655	22.5666	21.3903	15.1268	16.547	19.334	18.1028	20.2232	18.761	18.0759	22.4032	20.2945	14.8502	21.3309	21.7524	20.5847	18.7197	20.2429	20.4	22.1318	18.949	21.0783	19.9119	19.7176	20.6388	16.4386
R4GMH5	LOC428593	Plasminogen	0.2042	0.4359	1.5279		0.0193877	0.280548	-0.252729	-0.102678	20.5785	20.7692	20.8897	20.2596	20.3186	20.9795	20.6391	20.5144	21.0113	20.5995	20.0223	20.7389	20.7901	20.4448	20.4873	20.5669	21.8646	20.9852	21.0768	20.5633	20.022	20.5095	20.649	20.2721	20.6503	20.3558	20.0829	20.542	20.3731	20.5813	20.664	20.7514	23.0324	20.63	22.4584	20.3009	20.6389	20.8662	20.5539
A0A3Q2TYH6	A0A3Q2TYH6	Ig-like domain-containing protein	0.2066	0.4369	1.5197		-0.202395	-0.0692486	-0.160742	-0.770093	21.3531	22.1388	21.3662	21.5494	20.1582	21.3077	21.2829	22.6385	20.9191	21.5358	23.0189	21.7801	21.2545	20.824	21.5437	22.3816	21.732	21.1861	22.447	21.7083	20.8047	20.6009	22.1628	22.4997	21.7067	20.1976	21.7992	19.498	20.6229	20.9286	23.1704	20.976	21.5046	20.4057	22.2948	22.026	22.5578	21.3926	19.855
E1BY93	JCHAIN	Joining chain of multimeric IgA and IgM	0.2068	0.4369	1.5188		0.645132	0.315026	0.332916	0.0263312	22.3742	22.4241	22.3458	22.5006	22.2821	22.3509	22.322	22.3315	21.5218	20.7548	22.6905	21.6733	22.6061	21.5624	22.2929	21.8021	19.482	22.9445	22.89	22.3129	23.8534	22.8024	23.6262	22.8295	23.1307	22.6334	23.2597	23.0569	22.3515	22.4804	23.2584	22.9686	20.0497	21.4395	21.9224	22.6176	23.1334	23.101	22.8882
A0A3Q3A829	A0A3Q3A829	MHC_II_alpha domain-containing protein	0.2107	0.4406	1.5053		-0.247066	-0.497514	-0.461381	-1.2147	16.6799	17.3854	18.2982	17.374	18.3531	18.086	16.2135	16.3854	17.2635	17.1821	17.6548	17.993	14.9558	16.8467	16.978	15.9506	16.8866	14.1444	16.2001	16.316	18.8292	17.5283	18.0143	17.4271	17.1771	17.1666	18.3818	18.7633	17.7337	17.1679	16.1007	12.2579	16.4471	17.4879	14.8402	16.9643	17.0655	17.0933	15.7658
A0A1D5PXN3	ENPP3	Ectonucleotide pyrophosphatase/phosphodiesterase 3;ectonucleotide pyrophosphatase/phosphodiesterase family member 3	0.2116	0.4406	1.5023		-0.253436	-0.586384	-0.0909072	-1.25748	15.0644	14.6157	15.3416	15.5412	15.1352	16.1928	16.2355	15.949	17.6122	13.5303	16.3089	14.3873	12.9049	17.2145	16.4581	14.3988	16.0974	16.4491	14.5043	12.6441	16.1973	15.9681	16.0868	12.2804	13.1915	14.323	17.343	16.6553	17.1228	13.9267	16.06	14.3762	16.9257	13.8753	14.9314	13.3987	10.6962	16.667	15.9875
A0A3Q2U8X8	A0A3Q2U8X8	Ig-like domain-containing protein	0.2125	0.4406	1.4993		-0.984053	0.294616	-0.613517	-1.36593	15.0629	18.9974	17.9621	17.7499	18.4034	13.5358	15.1432	17.6357	15.5929	14.8434	13.393	16.5455	12.8593	15.8865	12.1893	13.4887	15.7171	14.7315	16.4622	14.4415	13.4642	12.4617	14.3166	14.3967	13.6776	12.2033	15.4489	19.2638	16.4148	14.6029	13.841	12.6523	18.7105	17.7348	20.8225	14.5244	13.3713	15.82	13.4033
A0A1D5PU41	F7	Coagulation factor VII	0.2128	0.4406	1.4981		-0.220686	-0.462485	-0.306743	-0.0583847	17.5962	18.0222	17.8291	17.0658	18.1715	18.108	17.5077	17.87	16.6738	18.8555	17.8367	18.4699	17.5821	17.7659	17.584	17.6268	17.5279	17.4957	17.8093	17.6768	17.66	17.8534	17.8924	17.3668	17.9038	18.0835	17.5605	18.1405	17.6438	17.1952	16.5592	16.8671	15.29	18.2425	17.8307	17.6845	17.7847	17.221	17.9838
A0A1D5PMD9	LOC769704	Carboxylic ester hydrolase;fatty acyl-CoA hydrolase precursor, medium chain isoform X2	0.2156	0.4441	1.4888		0.302601	-0.775146	-0.4946	-1.70023	17.6665	19.7968	20.5133	20.0175	19.1051	20.688	19.8062	17.1009	14.951	13.1433	17.8378	18.8131	19.5316	19.3919	17.6209	13.53	16.3149	19.9597	17.5538	17.9711	20.5736	19.088	13.1713	19.6198	19.3782	19.4998	19.2165	19.0883	18.8868	17.4564	17.6622	19.3719	17.1491	14.3133	15.3033	19.1601	18.4021	17.2391	14.1931
F1NGY6	PROC	Protein C, inactivator of coagulation factors Va and VIIIa;vitamin K-dependent protein C isoform X2;vitamin K-dependent protein C isoform X2	0.2167	0.4442	1.4851		0.072059	-0.266159	-0.0735555	0.309889	18.8993	17.4246	18.6488	18.5182	18.3	18.7813	19.1512	19.3407	20.7593	18.3625	18.9723	18.6906	18.7805	19.5316	18.9607	19.0844	20.6497	18.4629	19.402	19.0189	18.5024	19.1777	19.1022	18.3608	19.1682	19.1268	18.8692	18.9899	19.087	18.5967	18.1016	18.7306	16.9186	18.484	18.8075	19.5009	18.4157	19.356	18.638
E1BV78	FGG	Fibrinogen gamma chain;fibrinogen gamma chain precursor;fibrinogen gamma chain isoform X1	0.2184	0.4454	1.4796		0.266114	0.457623	0.789167	0.82615	27.0556	27.1021	27.0725	21.4761	27.5042	26.8165	27.2534	27.3308	25.6426	25.9274	26.6896	27.1595	27.2811	27.1742	27.0109	27.6448	25.7828	27.2592	27.6761	27.14	27.1502	26.8236	27.0927	27.5609	27.4567	21.874	27.2249	27.7147	27.1324	27.3633	27.1882	27.5093	26.0427	26.5793	25.6398	26.5201	27.7116	28.0345	27.3259
A0A3Q2UKP2	A0A3Q2UKP2	MG2 domain-containing protein	0.2203	0.4471	1.4732		-0.365812	0.0690052	-0.210454	0.0925586	22.4752	23.0836	23.0518	22.9396	23.1273	22.8728	22.7839	22.6585	20.4161	21.3779	22.8222	22.8583	22.9208	22.6285	22.3104	22.8292	22.0931	22.2661	22.392	22.1135	22.7815	22.3827	22.0136	22.5183	22.3417	21.8555	21.4016	23.3634	22.6608	22.6615	21.9044	20.657	22.3479	23.1443	22.3517	22.5444	22.788	22.6667	22.5093
Q90890	LY86	Lymphocyte antigen 86;lymphocyte antigen 86 precursor;Md1 protein	0.2224	0.4489	1.4663		-0.632581	-0.495695	-0.241551	-0.783006	16.9343	17.0777	18.4763	17.1704	16.5826	17.5697	17.3532	17.4933	17.0041	15.2742	18.0752	17.9436	17.4648	18.3506	17.3292	17.0649	15.8549	16.4444	17.1249	17.0469	17.1271	17.4605	17.1869	15.5333	16.6962	17.9793	13.0227	16.9101	17.9232	17.063	17.0429	17.0408	17.2941	16.7827	17.1719	15.5729	16.7964	17.8444	17.5442
A0A3Q2U343	A0A3Q2U343	Ig-like domain-containing protein	0.2234	0.4489	1.4632		-0.225685	1.21556	0.138882	0.25816	21.7066	22.7698	22.4497	22.4921	23.3429	21.6908	22.4546	22.7098	22.3454	21.1606	13.5168	20.8257	22.3009	21.8083	22.3014	20.1812	15.1397	20.9853	21.6726	21.3952	22.0362	22.0623	21.8518	21.8169	22.1546	21.0101	23.093	22.8312	21.4959	20.2352	21.0721	21.3774	25.0905	23.0477	22.0974	20.1783	22.0977	22.025	22.913
F1NZB0	F1NZB0	Plexin A4;Uncharacterized protein;plexin-A4 isoform X1;plexin-A4 isoform X1;plexin-A4 isoform X1;plexin-A4 isoform X1;plexin-A4 isoform X3;plexin-A4 isoform X2	0.2287	0.4574	1.446		0.0923922	-0.393975	0.0738702	-0.79071	13.8617	14.9873	15.0937	15.1482	14.0818	11.3674	12.2095	12.5257	16.1666	14.1249	14.2058	13.5227	13.5272	12.8385	15.3361	15.233	15.1032	15.5622	13.4176	13.7436	13.278	14.2828	14.9228	14.0012	14.0107	14.0709	14.9994	13.3722	12.2887	14.6171	14.1451	14.0556	16.6397	13.5102	14.8989	12.9963	12.9427	12.4065	12.6347
E1BSP0	C1QA	Complement C1q subcomponent subunit A;complement C1q subcomponent subunit A	0.2301	0.458	1.4416		0.333944	1.12879	0.387118	0.729284	19.4872	20.0659	20.2166	19.2035	19.2001	19.3417	19.2144	19.2944	17.8049	15.0437	20.0024	18.7329	19.2971	19.0079	19.3056	19.551	20.2613	20.6426	20.2263	19.7473	19.7644	18.9798	19.4133	19.6378	19.0807	19.9477	19.042	20.4082	19.5988	18.857	19.9294	14.1073	21.8941	20.3631	21.345	19.3876	19.883	19.7539	19.9011
A0A1D5P0A1	UGP2	UTP--glucose-1-phosphate uridylyltransferase;Uncharacterized protein;UTP--glucose-1-phosphate uridylyltransferase	0.2333	0.4621	1.4316		-0.0170405	0.0144978	-0.0290096	-0.812901	16.4778	15.7769	14.7983	16.9635	16.9753	16.4164	16.5779	17.3816	16.7498	15.9388	17.1096	17.628	16.7211	17.1385	16.8875	16.3429	14.6746	17.4969	16.3175	17.1881	17.7509	17.059	16.9395	17.7546	16.8338	17.0639	16.6136	16.3265	16.3151	17.0888	17.0379	13.2999	16.8788	18.0955	14.4666	16.5216	16.9297	15.3702	16.7515
A0A1D5PME9	A0A1D5PME9	Leucine rich repeat containing 15	0.2351	0.4634	1.426		-0.516796	-0.433516	-0.263384	-1.14934	14.8135	15.6417	15.2928	14.4925	15.9508	12.8446	14.0182	16.0185	16.2268	14.8231	16.7265	16.5095	16.1734	14.7661	16.3442	13.0646	15.5114	15.1846	13.5181	15.5901	13.6698	15.2695	15.8851	13.7639	12.7653	14.9724	17.3989	13.5626	12.0249	16.0233	16.0426	14.7016	15.8986	14.724	16.1318	10.8284	13.903	15.1656	15.374
F1NSM7	F1NSM7	Ovocleidin-116	0.2396	0.4685	1.4122		-0.0788035	-0.182104	-0.147705	-0.661285	17.9644	17.9972	17.4354	17.7546	18.4391	18.2219	17.7116	18.3741	20.8299	18.0339	17.6545	17.5881	18.1958	17.9308	18.4765	17.7393	19.6588	18.0895	17.2167	18.4417	18.4155	18.1506	17.8694	16.3878	18.2999	17.5701	18.1245	18.5676	18.1183	18.6452	17.8228	17.9022	20.1107	17.51	17.3139	17.0577	17.8962	17.4547	17.784
P00337	LDHB	L-lactate dehydrogenase B chain;L-lactate dehydrogenase B chain;L-lactate dehydrogenase B chain isoform X1;Lactate dehydrogenase H subunit;Lactate dehydrogenase B	0.24	0.4685	1.4111		-0.332894	-0.386984	-0.0553226	-0.706743	17.9354	17.854	17.9894	18.333	18.2019	18.1768	17.8873	17.6835	18.3384	18.3508	18.0667	18.6023	18.8557	18.0439	18.34	18.4142	17.9633	18.0676	18.1957	18.5176	17.3019	18.3921	18.586	16.3638	18.1705	18.086	17.7048	17.7927	18.1314	18.4681	18.3197	15.9596	16.771	18.3026	17.9589	18.3452	17.3197	18.037	17.9055
A0A1D5PGB2	C1QC	Complement C1q C chain;complement C1q subcomponent subunit C;complement C1q subcomponent subunit C;complement C1q subcomponent subunit C isoform X1;complement C1q subcomponent subunit C isoform X1	0.243	0.4715	1.4019		0.488513	0.6052	0.507151	0.503186	18.4292	18.095	19.1387	18.2987	18.3277	17.9011	18.216	18.4183	15.9168	17.5081	19.1802	18.1149	17.1962	18.417	17.5963	18.0007	16.5176	18.9872	18.7902	18.4427	18.8871	18.519	17.8901	19.2543	18.4625	18.6626	18.816	19.8528	18.9896	18.2025	18.4639	17.4256	19.6489	18.9599	19.6611	18.0027	17.9359	18.7906	18.4748
R4GG01	CPN2	Uncharacterized protein;Uncharacterized protein	0.2437	0.4715	1.3997		0.11341	0.0270594	-0.282497	-0.215287	21.1112	21.17	21.1543	21.0954	20.8523	20.7605	21.0858	21.53	21.5953	21.1748	20.4645	21.3019	21.3471	21.4305	21.1514	21.5777	21.521	20.9613	21.1955	21.1092	21.7818	21.2646	21.101	20.8278	21.7246	21.3739	21.2434	21.624	20.8733	21.5923	21.0584	21.4337	22.6288	21.4289	20.2806	21.2701	21.4191	19.7344	21.0117
F1NI83	PCDH12	Protocadherin 12;protocadherin-12	0.248	0.4758	1.3871		0.0338409	0.167786	-0.614622	0.305916	13.7861	13.2349	12.1536	14.0827	14.4378	12.7399	13.3142	14.2912	15.5549	14.4409	15.2615	13.2499	14.1411	12.566	14.3629	13.6478	15.7528	13.5416	10.9445	14.3365	13.1682	13.8154	14.8242	14.1588	14.277	13.6698	13.4934	14.2914	13.0596	13.3451	13.8142	15.3603	18.0194	14.8174	16.3295	12.2919	13.835	13.4032	11.8599
F1NUN5	KLKB1	Kallikrein B1	0.2483	0.4758	1.3861		0.0776493	0.483757	0.246779	-0.668195	16.1472	12.9723	17.0202	15.7843	16.2847	15.7548	16.76	16.0129	15.1992	18.4068	17.581	15.9417	16.067	16.4979	16.7191	14.7176	16.3297	17.3161	17.2149	16.6109	15.5636	16.6456	17.2613	13.5037	17.198	16.9521	17.2679	16.1181	15.2372	14.9604	16.5225	14.3748	17.2302	16.8306	17.0027	15.8368	18.2672	16.4213	16.4215
P41263	RBP4	Retinol-binding protein 4;retinol-binding protein 4 precursor;Retinol-binding protein	0.2503	0.4766	1.3802		-0.083122	-0.375683	-0.166906	-0.381615	22.7699	22.9534	23.4603	22.9838	22.4236	22.8495	23.2825	23.179	21.5063	23.4386	22.9599	22.8491	23.4702	23.1915	22.5118	23.2169	23.2644	22.4218	22.847	23.352	23.0596	22.931	22.1723	23.6395	23.2104	22.2579	23.1502	22.6363	22.8382	22.4806	22.5723	23.0644	20.7521	22.9013	22.4525	23.2295	23.4869	22.6871	22.6098
F1NJD5	DSG2	Desmoglein 2;desmoglein-2 isoform X1	0.251	0.4766	1.3782		0.289077	0.251927	-0.239846	-0.169121	18.9367	19.6725	19.8263	19.9693	18.9425	19.4881	18.1235	17.6475	18.0522	18.5967	19.3215	18.2918	19.5436	19.0979	18.8613	18.2306	19.6556	19.3303	20.0066	19.2235	19.1008	19.0008	19.4505	19.429	19.4058	19.1945	18.7064	19.1297	19.5545	18.1819	19.2858	18.546	21.1997	20.0295	17.593	19.465	19.171	18.2641	19.2033
A0A3Q2TVC4	ENPP6	Ectonucleotide pyrophosphatase/phosphodiesterase 6;glycerophosphocholine cholinephosphodiesterase;glycerophosphocholine cholinephosphodiesterase ENPP6	0.2533	0.4786	1.3717		-0.249969	-0.44675	-0.114554	-0.927191	14.3311	15.4877	13.9229	15.2332	13.3399	14.6058	14.7874	15.2749	16.5047	13.6643	14.1547	14.0746	14.0252	14.9322	15.4855	14.204	14.673	12.3869	13.9132	16.3034	14.1986	14.9155	14.29	14.0039	14.2927	14.5704	14.9865	15.1145	14.4078	13.7126	14.7125	13.8625	16.3002	13.7923	15.2633	14.9455	13.2328	15.1381	13.1814
R4GLT1	CST3	Cystatin 3	0.2572	0.4805	1.3604		-0.335515	-0.912264	-0.034868	-0.0108224	20.2287	21.4031	21.9183	21.3656	21.0175	21.2869	21.1394	20.7638	17.7153	19.1141	21.4218	20.8884	20.0881	19.7193	19.7138	19.3656	15.4674	20.0521	20.1203	19.9602	21.256	20.4788	20.0684	20.342	20.4161	20.0001	20.8775	20.9082	21.1004	20.7644	20.4677	19.7345	16.6809	20.4804	15.2593	20.5413	20.4493	20.3041	20.2245
P51913	ENO1	Alpha-enolase;alpha-enolase;Enolase;Uncharacterized protein;(chicken) hypothetical protein	0.2584	0.4805	1.357		-0.0739286	-0.0148592	-0.486826	-0.653114	17.9304	18.1998	18.6394	17.8881	18.3226	18.2341	17.8778	17.8693	16.184	17.3425	18.3235	18.3703	18.2215	18.6623	18.7111	19.693	20.9999	18.2913	17.2845	17.816	17.8782	18.0519	17.8645	18.2493	17.9001	17.9783	17.5061	18.2791	18.402	17.8583	18.5398	16.6266	22.6546	16.9563	18.8429	17.9663	17.2316	18.0179	17.5131
A0A1D5PVT6	A0A1D5PVT6	Collagen type XI alpha 1 chain	0.2587	0.4805	1.356		-0.0782331	0.213213	-0.0854446	-0.786919	17.3887	17.2792	17.4437	17.8905	17.6958	17.7503	17.5072	17.6925	19.9632	14.2366	17.6171	17.1548	17.9975	17.8085	17.3216	17.565	20.8689	17.7959	17.1337	17.0839	18.0532	17.6928	17.6561	16.1148	16.6387	17.5274	17.2551	17.5479	17.6401	17.3815	17.5274	15.2827	21.5231	15.8241	18.8743	17.6306	17.006	16.6751	17.6524
A0A1D5PNX5	A0A1D5PNX5	Granulin precursor	0.2591	0.4805	1.355		0.0557501	-0.470337	-0.00851479	-0.334577	17.8625	17.9631	17.7103	18.1349	17.6759	17.6816	18.0908	17.7285	18.5494	18.9393	17.1203	18.2236	18.5399	17.656	18.3937	17.3619	17.5242	16.7313	18.4183	18.1499	17.1432	18.3568	18.6252	17.4101	18.1357	18.1049	17.7685	18.8964	18.2991	17.912	18.4952	18.6748	17.4469	17.6362	17.3174	18.4009	17.9573	17.83	17.2646
Q90864	HBE1	Beta-H globin;hemoglobin subunit epsilon 1;Beta-H globin	0.2634	0.4805	1.3429		-0.642351	-0.00924655	0.0304732	0.205524	18.7037	18.3374	17.3456	21.401	18.6843	19.4127	18.8606	17.6607	17.7868	19.8582	19.6352	19.6968	18.9328	18.0359	19.1715	17.3561	15.9199	17.8489	16.2734	19.3122	17.8773	19.9953	18.9198	16.9082	19.0223	19.7051	17.1296	17.4533	17.4941	18.6769	19.4696	18.7038	16.9022	19.5187	18.5023	18.483	19.561	19.3627	17.5225
P21611	B2M	Beta-2-microglobulin;beta-2-microglobulin precursor;beta-2-microglobulin;Beta-2-microglobulin;Beta-2 microglobulin preprotein;Beta2-microglobulin;Beta-2 microglobulin;Beta-2 microglobulin;Beta-2 microglobulin;Beta-2 microglobulin;Beta-2 microglobulin	0.2634	0.4805	1.3429		0.722666	0.590383	0.899354	0.656233	19.7826	19.0349	20.1323	19.245	19.9879	20.331	19.8205	20.02	15.3398	15.503	19.3683	18.8705	19.8513	20.3534	20.4401	19.8704	15.6155	20.043	20.4744	19.8298	19.8129	20.5422	21.0751	19.5882	19.8207	20.9659	20.3107	20.9059	20.5562	19.9139	20.3021	19.1859	16.3946	19.8314	21.0907	20.43	19.7002	20.404	20.4424
A0A3Q2U1A2	A0A3Q2U1A2	Ig-like domain-containing protein	0.2635	0.4805	1.3426		0.157622	0.920602	0.12715	0.0631552	20.0138	21.8416	20.4949	20.157	20.0592	20.409	18.7865	20.6913	18.7428	16.0031	20.9587	19.552	20.9845	19.0314	20.3578	18.8082	19.186	19.9705	20.688	19.473	18.6746	21.416	21.3847	19.7498	20.1884	19.5158	20.7371	20.362	19.3258	20.3015	20.172	18.0468	20.7022	21.4305	21.4637	19.4295	20.3675	20.338	21.134
A0A1D5PV42	MYT1	Myelin transcription factor 1	0.2636	0.4805	1.3423		-0.934124	-0.48847	-0.40941	0.845187	16.9719	18.787	18.8071	17.6047	16.0722	13.614	15.8396	12.2189	21.5814	20.4085	14.0351	18.2928	18.5225	17.5029	16.0134	18.8259	18.801	15.8419	17.8138	17.2556	19.0401	13.7948	14.4832	18.1275	15.3722	13.3962	16.4081	16.6022	15.6341	12.5873	16.1087	19.1217	19.7492	17.4942	18.8576	16.6028	17.8572	16.5121	15.9967
P10288	CDH2	Cadherin-2;cadherin-2 precursor;Uncharacterized protein	0.2657	0.4815	1.3363		-0.00638803	-0.60008	-0.774464	-0.90217	15.8058	13.7795	17.767	16.164	16.6048	17.0727	16.7985	16.8732	16.5433	14.0218	17.2232	17.442	15.3577	17.2985	17.6143	12.863	16.3852	16.7957	16.4985	15.7995	18.2007	16.2477	16.7264	13.4168	15.6416	16.2524	17.2715	17.1381	15.9874	16.3886	16.5308	14.2686	17.4539	14.824	15.8554	16.3666	14.7399	16.4465	16.8609
A0A1D5NVS2	CDH17	Uncharacterized protein;Cadherin 17;cadherin-17 isoform X1;cadherin-17 precursor;cadherin-17 isoform X1	0.2665	0.4815	1.3343		0.0813802	-0.187955	-0.140081	-0.450993	19.9508	20.4921	20.5958	20.4824	20.3727	20.4861	19.0266	18.7195	20.3206	19.5142	20.329	20.0452	20.3371	20.1891	20.1641	19.9872	20.603	20.3228	20.3079	19.7354	19.8098	20.2732	20.6916	19.404	20.1768	20.9386	19.1865	20.3748	20.0474	19.867	20.4604	20.2353	20.26	20.9903	18.069	20.5854	19.884	19.2207	20.2394
P08250	APOA1	Apolipoprotein A-I;apolipoprotein A-I preproprotein;Uncharacterized protein;Uncharacterized protein	0.27	0.4836	1.3246		-0.0394089	-0.316261	-0.215831	-0.427006	29.2787	29.2529	29.2582	29.5369	29.6158	29.621	29.75	30.1589	27.9214	28.9316	29.7882	29.2771	29.4426	29.6896	29.7164	29.9316	28.2082	29.2641	29.5062	29.6806	29.6813	30.0111	29.6442	29.6498	29.4713	29.0284	29.738	29.6511	29.4067	29.2975	29.2441	29.2385	28.0179	28.8229	27.7331	29.5781	29.4599	29.2681	29.6986
A0A1L1RQ91	GPI	Glucose-6-phosphate isomerase;Glucose-6-phosphate isomerase;glucose-6-phosphate isomerase	0.27	0.4836	1.3246		-0.206761	0.151259	-0.47033	-0.364762	17.7518	18.0657	18.1272	18.2926	18.1145	17.7876	18.138	17.7905	16.9299	17.4918	18.2404	18.317	18.0073	18.2793	17.6607	17.8774	17.3303	18.0191	17.5397	17.6301	18.5509	17.795	17.9114	17.5336	18.352	18.1372	16.9608	17.9802	17.9689	18.0089	18.1021	15.9329	20.0278	18.0158	19.8568	17.6972	17.2848	17.2653	17.9206
E5G6H7	BST1	ADP-ribosyl cyclase/cyclic ADP-ribose hydrolase;ADP-ribosyl cyclase 2 precursor;ADP-ribosyl cyclase CD157	0.2756	0.491	1.3095		0.250381	0.425859	0.297001	0.23749	19.8228	20.2177	19.7482	19.3297	19.4993	19.8582	19.456	20.3809	17.1864	18.8443	20.2147	20.1319	19.4164	19.9049	19.7834	19.893	20.5269	19.9373	19.8903	19.6177	19.8725	19.4393	19.7868	19.8948	19.5864	19.9577	19.6863	20.1583	20.0512	20.2112	19.4235	19.4219	20.8057	19.9651	20.3003	19.8182	19.2305	19.825	20.3416
A0A3Q2UAA5	LOC107051274	Collagen alpha-2(IV) chain-like	0.2772	0.491	1.3053		-0.132041	0.0256664	-0.0723658	-0.627666	26.4544	27.3659	26.0622	26.4202	25.393	26.8928	26.5836	27.1183	26.6654	26.6369	28.072	26.4407	26.3469	25.974	26.6162	26.5	25.3178	26.8946	26.7046	26.7705	25.6606	27.1335	25.7578	27.029	26.3682	25.2293	28.0778	26.9015	25.8067	25.1952	28.006	26.7283	27.0977	26.5848	27.2053	26.3042	26.9633	26.3553	25.8918
A0A3Q2U7L8	A0A3Q2U7L8	Ig-like domain-containing protein	0.2782	0.491	1.3024		0.616884	0.40267	0.256228	-0.268691	22.1075	23.8942	21.284	21.1613	22.5091	21.1314	22.1522	22.1222	19.1185	20.0463	22.6224	21.7055	22.3143	22.721	23.1927	22.3936	20.9914	22.1083	23.3799	22.306	23.5631	23.5659	23.7153	22.9123	22.8002	21.0131	22.7487	23.4715	21.3859	21.2631	22.4957	22.4095	20.4418	19.6555	22.488	21.9163	23.0429	22.8804	22.5993
E1C8A1	MST1	Macrophage stimulating 1 (hepatocyte growth factor-like)	0.2788	0.491	1.3008		0.476972	0.17593	0.45735	0.173366	20.1859	19.2148	20.2335	19.5784	19.3862	20.527	20.3639	20.0405	20.898	18.3554	19.9195	20.1548	19.6292	20.1022	20.2235	20.1379	20.2299	19.98	20.5759	20.3809	19.6677	19.7986	20.7378	19.8053	20.682	21.1192	21.0579	20.2903	20.4245	20.4324	20.2367	20.895	16.9157	20.0475	20.8487	20.4999	20.3893	21.0992	20.047
E1BWG1	F13A1	Coagulation factor XIII A chain;coagulation factor XIII A chain isoform X1	0.2834	0.495	1.2889		0.125474	0.901451	0.33197	-0.288828	18.9194	19.2634	18.4415	14.2912	19.2941	18.9507	19.2882	19.0792	18.7051	18.097	18.659	19.2746	19.918	19.0375	19.4116	19.1579	19.1237	20.0556	19.121	19.3438	18.6682	18.4944	19.3918	20.8302	18.8894	13.1742	19.0785	19.3355	18.903	19.6087	18.6118	18.9713	22.827	19.4789	20.9283	18.3145	18.4438	18.6822	19.3156
P51890	LUM	Lumican;lumican precursor;lumican isoform X1	0.2836	0.495	1.2883		0.000263056	-0.146086	0.0282074	-0.164734	23.6895	23.7306	23.6166	23.9327	23.3805	23.4681	24.1034	23.8652	24.0725	23.9326	23.7165	23.6284	23.987	23.6335	23.4474	23.5143	23.7861	24.0875	23.7412	24.0742	24.3494	23.4355	23.4348	23.5421	23.7757	23.5017	23.617	23.5297	23.5934	23.7754	23.9295	23.5954	23.1324	23.5086	23.8832	23.8084	23.8304	23.167	23.5038
F1NZ84	F13B	Coagulation factor XIII B chain;coagulation factor XIII B chain isoform X1	0.2868	0.4987	1.2798		-0.0716819	0.263709	0.198167	-0.565633	19.0281	18.5005	18.8137	16.1401	19.256	19.4279	19.6343	19.4825	18.6951	19.695	19.0795	19.0234	19.5622	19.3977	19.5138	19.6475	19.1493	19.1902	19.6737	19.6043	18.8188	18.7973	19.568	19.2722	19.6172	13.7225	19.3092	19.2886	19.127	19.5455	19.5576	19.5389	19.0706	18.5349	20.1041	18.7843	19.1523	19.4282	19.7572
Q9DDD4	CLEC3B	C-type lectin domain family 3 member B;tetranectin precursor;tetranectin precursor;Tetranectin	0.2905	0.503	1.2702		-0.0393899	-0.686755	-0.295999	-0.100816	19.8034	19.8153	20.3891	20.3966	19.9695	19.9053	19.9665	19.8595	21.966	18.3367	20.138	20.0839	19.6541	19.8096	19.7748	19.9942	20.4347	19.921	19.5014	19.9872	19.9321	19.6538	19.6942	20.2485	19.9534	19.5184	20.3903	20.4712	19.9934	20.187	19.957	19.5891	16.9841	19.475	17.1423	19.4586	19.6052	19.5314	20.2684
A0A1D5PW25	LMAN2	Lectin, mannose binding 2;vesicular integral-membrane protein VIP36 isoform X2;vesicular integral-membrane protein VIP36 isoform X2	0.2932	0.5054	1.2635		-0.861234	-0.69586	-0.824719	-1.25305	14.3754	14.0412	14.1013	14.065	14.8817	15.1775	15.1172	11.9686	17.7085	14.7655	16.2678	13.4732	16.7338	16.3154	15.6059	16.0266	17.0619	16.2118	11.2503	16.3014	15.2221	15.5966	12.974	12.9185	13.2031	13.4984	15.6888	15.154	13.5043	12.0215	12.8597	14.0862	17.0228	13.5949	14.4443	13.2326	14.2393	14.1453	15.2817
O57535	O57535	Nucleoside diphosphate kinase;nucleoside diphosphate kinase;nucleoside diphosphate kinase B;nucleoside diphosphate kinase B;nucleoside diphosphate kinase B;Nucleoside diphosphate kinase	0.301	0.5168	1.2438		0.25718	-0.484748	-0.104132	-0.311493	17.6796	17.9786	17.0233	18.6157	18.9244	18.3989	18.5935	18.5839	15.3106	15.7441	18.3966	17.2914	18.6152	18.4343	17.3016	17.3988	16.3969	16.809	17.4606	18.4872	18.1495	17.7398	18.635	17.6376	18.514	19.0185	17.8535	18.5464	17.2035	18.8894	18.7082	18.4504	17.7611	16.0765	15.0907	16.8483	18.4289	16.258	17.9951
E1C206	SPIA5	Serpin peptidase inhibitor, clade A (alpha-1 antiproteinase, antitrypsin), member 5;alpha-1-antitrypsin isoform X2	0.3046	0.5188	1.2349		-0.255338	-0.731603	-0.622404	-0.475287	18.4262	18.8865	18.9816	19.6295	19.0533	19.0561	18.6044	18.4742	18.4378	18.7356	18.4789	19.0808	19.2465	18.6845	18.2186	18.7322	18.2676	19.3622	18.2549	18.8473	19.0931	19.0558	18.2288	19.1768	18.0878	18.9196	18.8283	19.1131	18.5404	18.8962	19.107	15.2563	17.355	18.773	14.8139	19.0119	18.5859	16.0864	19.303
Q01635	LAMB1	Laminin subunit beta-1 (Fragment);Laminin B1	0.3047	0.5188	1.2347		-0.158201	-0.718212	-0.404548	-0.785804	17.463	18.0857	18.4265	18.2477	18.2905	17.5158	17.8401	17.8323	16.4167	18.6697	17.8665	17.7814	17.952	17.8522	17.6379	17.1662	15.1705	17.4198	17.4789	17.7669	18.5271	17.9423	17.8867	17.6059	17.7567	18.1493	17.3087	17.8794	18.0015	18.3892	18.1938	17.4119	18.4522	17.3888	14.8427	17.8798	17.6487	12.4784	17.7999
F1P201	VCAM1	Ig-like domain-containing protein;vascular cell adhesion protein 1 isoform X1;vascular cell adhesion protein 1 isoform X1	0.3092	0.5242	1.2239		0.26526	0.250995	0.191133	0.171904	20.2764	19.6465	20.4559	19.9513	19.9606	20.0771	19.8258	20.5615	19.6376	20.23	20.2695	20.4546	20.0487	20.289	20.2591	19.8836	20.3314	20.8111	19.872	20.5013	20.4228	20.3621	20.4309	20.327	20.5847	20.1481	21.325	20.3557	20.0906	20.1234	20.279	19.9334	21.0037	20.7712	20.2505	19.9721	20.5317	20.4917	20.1771
A0A3Q2U5M8	A0A3Q2U5M8	Ig-like domain-containing protein	0.3127	0.5259	1.2152		0.0898745	0.135222	-0.00108574	-0.419976	25.9648	26.5069	25.8113	25.909	25.2337	26.0286	26.2565	26.3729	25.6203	24.9596	27.3679	25.976	26.4405	25.5425	25.9966	25.9125	25.3031	25.9337	26.9868	26.9321	26.0598	26.8567	25.702	26.544	26.1039	24.8261	26.8033	26.9164	25.279	24.9577	27.5014	24.6626	25.7559	26.2519	25.4645	25.7942	26.6195	26.1916	26.0388
A0A1D5PNU2	APOH	Beta-2-glycoprotein 1	0.313	0.5259	1.2145		-0.043581	-0.0563036	0.0636345	0.305102	24.5316	24.1962	24.6864	24.3276	24.0724	24.601	24.5418	25.0013	24.4075	24.9356	24.4285	24.321	24.4874	24.5394	24.2159	24.4953	24.0714	24.56	25.0789	24.8488	24.301	24.6316	24.3304	24.6808	24.7164	24.3329	25.1368	22.4147	24.4873	24.0738	24.2933	25.0856	23.6078	24.0687	24.1776	24.8863	24.7563	25.2505	24.4961
A0A1L1RWR0	LOC112531842	Transthyretin	0.3151	0.5259	1.2095		-0.657859	-0.522856	-0.0798275	0.102468	18.954	19.4275	16.709	19.4394	19.7321	18.639	18.5491	19.7497	20.8318	19.9917	19.541	20.7727	19.9164	17.1695	18.5811	18.7908	20.6422	18.7911	18.2207	19.1281	17.9919	18.4085	17.6459	17.4011	17.874	19.8313	20.3999	18.8081	17.8509	17.8855	17.1953	18.43	19.9319	19.2491	19.3043	18.3719	17.9882	18.2495	18.5288
A0A3Q2U9E1	A0A3Q2U9E1	Ig-like domain-containing protein	0.316	0.5259	1.2075		-1.95278	-0.974358	-1.16546	-1.19701	16.6166	21.2468	17.6776	17.868	17.9161	19.417	18.3604	19.6139	16.1391	19.4505	19.0984	14.3275	14.9679	18.4914	16.3036	14.4158	14.2438	13.6017	18.0956	12.3215	12.2617	18.6233	13.6286	16.7884	14.7403	12.6465	18.9714	18.6936	15.363	18.2374	19.763	13.7557	16.7536	18.9834	15.2253	12.6262	19.8833	20.1032	14.3472
Q9W6H0	OGN	Mimecan;mimecan precursor;mimecan isoform X1;Osteoglycin	0.317	0.5259	1.205		-0.272599	0.0621175	-0.21297	-0.275318	17.5384	17.0448	17.7455	18.1558	18.4755	17.6844	17.9058	17.8222	17.5779	17.7053	17.9775	17.9511	18.0798	17.5558	17.3439	16.2625	18.2163	17.1071	17.1524	16.9159	17.8999	17.2998	17.0966	17.1642	16.5363	17.3905	16.8662	17.8852	17.5289	17.9877	17.8684	17.6963	18.9948	17.0723	17.9753	17.4072	17.9286	17.4763	17.4635
P12106	COL9A1	Collagen alpha-1(IX) chain	0.3178	0.5259	1.2031		-0.132355	-0.274082	-0.136379	-0.320445	18.1884	18.2184	18.1693	18.3229	18.3489	18.0571	18.8889	18.3358	18.9776	18.1035	17.9026	18.0496	18.8873	18.5378	18.0757	18.3475	18.5932	18.7358	18.2414	18.5897	18.7415	18.2265	17.5387	17.7779	17.8949	17.8157	17.8322	18.4997	17.9834	18.4591	18.4449	18.0789	18.2879	17.7518	18.6508	18.6406	18.1162	17.256	17.7604
F1NRD4	ADIPOQ	Adiponectin, C1Q and collagen domain containing;adiponectin isoform X1	0.3212	0.5263	1.1952		0.0972423	-0.488297	0.331946	0.301966	20.2314	20.038	20.5034	20.176	21.0186	20.1245	20.3051	20.0497	17.265	20.634	20.152	20.6176	21.343	20.1419	19.944	20.1177	17.2713	20.082	20.0916	20.3889	20.8862	19.7982	20.72	21.1229	20.7215	20.4559	19.5506	20.1525	20.311	21.0593	20.7481	20.7888	16.812	20.9856	15.3386	20.2241	20.6197	19.7002	19.8449
P53449	ALDOC	Fructose-bisphosphate aldolase C (Fragment);Aldolase C;Aldolase A	0.3217	0.5263	1.1939		0.315597	-0.024496	-0.101441	-0.381863	17.1098	17.0169	17.095	16.8577	17.4428	17.2722	16.8164	16.904	17.2471	15.4397	17.233	17.1067	18.1731	17.5461	17.6314	17.1524	15.3295	16.6094	17.5644	17.5087	18.0737	17.8277	17.9456	17.6905	17.2158	17.5511	17.3286	17.6952	17.7633	17.8298	17.3085	17.8711	16.7265	17.2169	15.6641	17.6696	17.2766	17.2265	16.7768
P49705	IGFBP2	Insulin-like growth factor-binding protein 2;insulin-like growth factor-binding protein 2 precursor;Insulin-like growth factor binding protein 2	0.3223	0.5263	1.1925		-0.505644	-0.69968	-0.643068	-1.12794	14.4251	14.4905	15.4608	12.5187	13.8027	16.4711	14.9132	15.2407	15.7155	15.2894	15.9179	15.487	13.1187	16.052	16.218	14.1521	15.9005	15.2928	14.8367	13.7529	15.3533	14.6093	14.8926	12.7771	13.0384	16.353	12.136	13.3093	14.7996	15.2086	14.9291	14.5584	17.523	15.2999	14.4927	14.8641	15.2065	13.217	12.5135
A0A3Q2U8E0	A0A3Q2U8E0	Ig-like domain-containing protein	0.3238	0.5263	1.189		-0.733464	0.25563	-0.447952	-0.215573	20.8187	22.5295	21.0056	21.8259	21.1825	22.6306	20.5493	20.5174	16.773	20.4861	22.2721	22.2169	21.5883	20.0747	21.3532	21.2388	15.6983	21.4061	20.6916	20.7861	20.4751	21.0075	21.0104	21.3955	19.3547	19.756	21.0661	21.1617	21.0326	19.9485	21.1746	19.6266	21.4823	21.9608	20.3308	20.7456	20.9483	20.085	20.7168
Q6QLR1	GAL9	Gallinacin-9;Beta defensin-6-like antimicrobial peptide;Beta-defensin 9;gallinacin-9 preproprotein;Gallinacin 6 prepropeptide;Beta-defensin 9;Beta-defensin 9;Beta-defensin 9;Gal 9;Gal 9;Gal 9;Beta defensin-6-like antimicrobial peptide;Beta-defensin 9	0.3257	0.5263	1.1847		-0.259236	0.194086	0.127399	1.41932	15.3011	16.9735	14.919	16.4848	13.8819	17.1322	16.3455	12.6228	15.9084	14.4887	15.0978	12.9933	16.2826	13.3931	17.252	12.0602	13.6755	13.5097	19.3266	14.5686	13.8668	12.0073	13.1586	13.833	15.8136	11.981	16.581	13.1301	16.9476	13.1543	17.0587	18.1311	17.2004	18.1115	16.1546	12.9241	15.7259	18.7988	12.4653
F1NPG2	IDH1	Isocitrate dehydrogenase [NADP];isocitrate dehydrogenase [NADP] cytoplasmic isoform X3;isocitrate dehydrogenase [NADP] cytoplasmic isoform X3;isocitrate dehydrogenase [NADP] cytoplasmic isoform X3;isocitrate dehydrogenase [NADP] cytoplasmic isoform X3;isocitrate dehydrogenase [NADP] cytoplasmic isoform X3;isocitrate dehydrogenase [NADP] cytoplasmic isoform X3;isocitrate dehydrogenase [NADP] cytop…	0.3257	0.5263	1.1846		0.356634	-0.58951	-0.200973	-0.469972	14.2356	13.168	11.4191	13.4887	15.5568	15.6607	15.3026	13.8165	17.4422	14.1649	12.8663	15.616	12.614	15.5963	15.2898	13.5833	15.727	14.1096	15.9261	16.178	13.6462	16.2243	15.8939	13.3729	14.3016	15.7781	13.0799	13.7242	15.6852	13.3815	14.0426	14.5928	15.3757	15.9885	13.717	14.5501	14.5522	13.27	12.5472
A0A1D5PX53	PTPRF	Protein tyrosine phosphatase, receptor type F	0.3279	0.5275	1.1795		0.603427	0.305247	-0.390752	-0.481042	15.3747	15.828	15.1647	14.465	15.41	16.4097	16.2324	13.5014	17.089	13.6375	13.2794	13.9236	16.113	16.0717	16.8949	16.3009	16.8815	12.9589	17.2265	16.1998	13.0392	16.857	17.5414	17.524	17.4028	17.0923	14.4637	16.0525	16.1992	16.1087	16.3135	13.47	16.5519	16.7121	15.1731	16.126	14.4436	16.0495	16.7521
A0A3Q2U5H6	SORT1	Sortilin 1	0.329	0.5275	1.1769		0.299726	0.505888	0.372391	-0.480123	14.4417	13.9887	12.0649	13.6483	16.097	15.5071	15.3877	11.3561	14.8716	16.2422	12.5627	13.6862	15.3873	14.6179	16.089	12.9049	15.8217	13.0625	16.4482	12.6004	13.1884	15.2031	15.9814	13.192	12.0162	16.4071	13.8878	15.5331	15.1438	16.0844	14.7019	14.2291	16.4889	14.4316	15.0156	14.8007	12.5971	14.5009	14.4274
A0A1D5PE74	COL5A1	Collagen type V alpha 1 chain;collagen alpha-1(V) chain precursor	0.3325	0.531	1.1689		-0.0563569	0.428576	-0.607228	-0.145917	18.8529	20.0005	18.132	18.0475	18.4397	19.1635	19.0106	18.9306	22.3876	18.8391	18	17.4635	19.0554	19.0192	18.8558	18.98	22.142	17.3625	18.7126	18.8003	18.7728	18.8706	18.6717	18.7531	18.8044	18.9727	18.4669	18.9534	18.9144	18.8937	18.9466	18.3407	23.3996	19.4472	21.3335	19.0797	18.7917	18.1203	18.3906
P36377	SPARC	SPARC precursor;Secreted protein	0.3394	0.5386	1.1534		-0.192919	-0.308403	-0.122421	-1.1216	17.8865	16.9839	18.0677	18.7362	19.0619	19.0025	19.4921	18.924	17.3039	14.2459	18.3898	16.9994	19.1158	18.7714	19.0469	18.8904	14.7556	18.7808	18.4535	18.907	16.7499	18.8993	19.0654	16.8736	18.5971	18.9928	18.1352	18.5996	19.459	19.4613	19.2548	13.1624	18.0109	15.251	15.0225	18.7586	18.561	17.506	18.7215
P00504	GOT1	Aspartate aminotransferase, cytoplasmic;aspartate aminotransferase, cytoplasmic;Uncharacterized protein;Uncharacterized protein;Uncharacterized protein;Uncharacterized protein;Uncharacterized protein;(chicken) hypothetical protein;(chicken) hypothetical protein;(chicken) hypothetical protein;(chicken) hypothetical protein	0.3399	0.5386	1.1523		0.218237	-0.0226245	0.0200668	0.366736	18.0842	17.9477	18.156	18.5015	17.7329	17.4077	17.5681	18.0418	17.733	18.3116	17.8363	17.8885	18.2166	18.1287	17.9319	18.1342	16.4654	18.4565	18.4105	18.7052	18.8397	18.2191	18.5857	18.3297	18.2699	18.6687	17.8074	18.3625	17.6423	18.5246	18.0627	17.6478	16.9029	18.5103	17.7551	18.6358	17.9185	17.5048	18.3483
A0A1D5PFK3	DAG1	Dystroglycan 1;dystroglycan isoform X1;dystroglycan isoform X1;dystroglycan isoform X1	0.3429	0.5412	1.1457		-0.0756656	-0.722759	-0.381609	-0.645816	15.6589	16.5808	15.5677	16.553	16.0997	16.2389	16.8337	15.4176	16.2215	15.5372	15.6926	16.0104	15.3225	16.138	15.9743	15.617	16.2465	15.3493	16.2545	16.5663	16.5152	16.3069	15.385	15.7182	16.2833	15.4244	14.1928	15.9118	16.4746	16.2976	16.2421	15.4128	16.1796	16.155	14.618	16.4606	13.7508	16.0095	16.0785
E1BTI7	TINAG	Tubulointerstitial nephritis antigen;tubulointerstitial nephritis antigen precursor;tubulointerstitial nephritis antigen isoform X1;tubulointerstitial nephritis antigen isoform X1;tubulointerstitial nephritis antigen isoform X1;tubulointerstitial nephritis antigen isoform X1	0.3487	0.5483	1.1329		-0.208053	-0.0394415	-0.233877	-0.839625	14.9249	16.4353	14.7268	13.3667	15.6293	15.4344	15.4655	14.8655	15.5401	15.0504	15.3505	15.6514	15.6064	15.3642	15.1199	14.0383	16.5405	13.5862	15.0228	16.3079	11.9821	14.2326	15.9867	13.3466	15.9101	15.0456	15.6481	14.4026	15.4658	15.8794	14.9328	15.2021	17.0122	15.3541	15.3023	11.9635	15.3202	15.3318	15.0362
A0A3Q3AIA0	A0A3Q3AIA0	Ig-like domain-containing protein	0.3524	0.5502	1.1249		0.0721954	0.351916	0.251731	-0.794252	18.4464	19.5145	18.8077	18.8679	18.5357	19.5844	18.9328	18.9362	16.7242	15.335	19.4956	18.0369	19.1728	16.1744	19.6565	19.08	18.2956	18.9137	19.808	19.5451	17.1766	18.3733	19.8327	17.8961	20.0672	17.6528	18.4912	14.4984	19.074	17.6666	21.1134	18.0618	19.9896	19.4738	18.2879	19.0153	20.0315	17.4775	18.5584
Q5GAL6	CL2	Liver ribonuclease A;ribonuclease CL2 precursor;Ribonuclease CL2;Liver ribonuclease A	0.3525	0.5502	1.1245		-0.776878	-0.933875	-0.86889	-0.666275	17.7968	18.5113	18.3481	18.3701	17.578	17.8721	18.1412	17.8287	20.6721	18.9096	17.8188	18.2501	18.2863	18.4934	18.4376	18.9414	17.2858	18.014	18.3949	19.0437	17.2779	17.4817	17.1832	17.4835	18.6216	17.4817	18.8031	14.1767	17.929	17.5053	17.7628	18.0146	16.886	17.9336	18.7659	18.0205	18.9369	18.1913	17.6504
A0A1D5PW86	MAN1A1	alpha-1,2-Mannosidase	0.3562	0.5538	1.1166		-0.140032	-0.112649	-0.262325	-0.835229	16.0093	12.4958	16.8407	16.7326	17.0398	16.9873	16.6547	16.5924	14.7317	16.0652	16.4134	16.8676	16.4643	16.8662	16.9362	16.2417	16.4528	15.593	16.809	15.8823	16.5604	16.6183	16.7894	13.6441	15.4931	16.8036	15.9276	17.041	17.2701	16.5548	15.4218	15.0896	17.0651	15.7948	15.0433	16.8964	14.8873	16.0305	16.9445
F1NPJ8	GPX3	Glutathione peroxidase	0.365	0.5654	1.0978		0.121842	-0.0205107	0.259924	0.165233	24.1024	23.9429	24.0328	24.0201	24.0878	23.8725	24.201	24.4282	23.6888	23.5641	23.5844	23.698	24.0859	23.8661	24.3061	24.5038	23.7853	23.5765	24.2094	23.8748	24.3694	23.9309	23.9619	24.7481	24.961	23.9982	24.1604	24.3179	23.9957	24.0365	23.5902	24.3078	22.7384	23.8001	23.5388	24.2209	24.3135	24.167	24.3711
A0A1L1RRQ8	SPIA9	Serpin peptidase inhibitor, clade A (alpha-1 antiproteinase, antitrypsin), member 9;alpha-1-antiproteinase 2 isoform X2;alpha-1-antitrypsin isoform X2;alpha-1-antitrypsin isoform X2	0.3731	0.5758	1.0809		-0.931295	-0.586336	-0.580512	-1.17513	15.2916	14.0266	14.7058	16.0803	17.1731	16.8074	16.3805	16.1956	16.9503	15.5679	16.599	15.9476	13.8837	15.4929	15.8155	17.3475	16.5217	15.8244	13.0344	11.6109	12.8997	16.7797	16.0317	13.8632	16.1643	15.3588	10.7093	17.8665	16.4667	15.9596	16.5831	14.3306	17.7012	15.6417	15.7392	11.7314	13.3569	16.121	17.0192
A0A1L1RWF3	C6orf58	Chromosome 6 open reading frame 58;protein LEG1 homolog	0.383	0.5871	1.0606		0.000185584	0.482929	0.309398	-0.73254	14.2879	12.7913	13.0777	15.0782	15.0925	15.1156	14.4292	16.0565	16.7229	17.5974	15.0745	12.8233	14.148	10.9311	11.3675	13.7591	15.8826	13.0516	12.2892	13.8177	15.2948	15.4008	13.4393	14.9288	11.0949	16.836	17.0245	12.9277	13.0296	12.7001	16.3721	14.2492	18.5809	14.3172	15.0793	15.737	14.7376	12.5997	14.0442
F1NW02	AMY1A	Alpha-amylase;amylase, alpha 1A hepatic isoform X1;amylase, alpha 1A hepatic isoform X1;amylase, alpha 1A hepatic isoform X1	0.3846	0.5871	1.0574		-0.177584	-0.462679	0.0561911	-0.541726	18.9192	19.3118	20.3136	17.8952	19.4416	19.1446	18.5848	18.9775	17.3166	20.5071	18.2347	18.6558	18.6899	20.4673	18.4126	20.7885	19.1975	17.4141	19.249	18.7093	18.796	17.9059	19.0808	18.6019	18.2221	20.1851	18.764	18.1978	19.164	18.6172	22.3298	18.582	17.9978	16.9966	19.8937	19.4338	18.5401	19.5074	19.156
P19121	ALB	Albumin;serum albumin precursor;Preproalbumin (Serum albumin)	0.3848	0.5871	1.0571		0.00248269	-0.121548	-0.112044	-0.285754	30.4461	30.5956	30.7487	30.608	29.9217	30.4538	30.92	30.74	30.2687	30.6958	30.5299	29.9898	30.7154	30.9314	30.1932	30.7721	30.8508	29.7842	30.8342	30.9459	30.5001	30.7843	30.2944	30.616	30.7961	30.1192	31.1208	29.5258	30.6416	30.3736	30.7208	30.755	29.6378	30.3421	30.2481	30.9326	30.7802	30.5666	30.3672
Q710A0	SPP2	Secreted phosphoprotein 24;Secreted phosphoprotein 24	0.3877	0.5894	1.0512		-0.127045	-0.663999	-0.295134	-0.072334	20.0215	20.0935	20.6156	20.0215	19.9781	19.946	20.3764	19.7895	20.0459	21.2241	20.4932	20.2768	20.288	19.6083	19.9604	20.7858	17.1864	19.7469	20.6801	20.4926	20.5456	20.0019	20.1762	20.5221	20.6457	19.9147	20.2765	20.0072	20.1171	20.122	20.0462	21.2228	15.2103	19.8291	17.4382	20.2702	21.0752	20.3426	20.2236
F1NV02	APOB	Apolipoprotein B	0.3918	0.5934	1.0431		0.0138192	0.229168	0.160045	0.221751	22.6759	22.438	22.2048	22.6763	23.2144	22.8006	22.8095	22.6385	22.3446	22.5852	22.5473	22.8871	21.9108	22.7897	22.0052	22.5902	22.3521	22.877	22.7215	22.6568	22.5984	22.7381	22.8925	22.8957	22.2516	22.93	21.8457	22.6674	22.6166	22.5729	22.3722	22.2375	23.1886	22.917	23.3694	22.9418	22.7882	23.0514	22.8742
F1NIU3	ITIH2	Inter-alpha-trypsin inhibitor heavy chain 2	0.4034	0.6088	1.0202		0.147495	0.114837	-0.00855466	0.140715	23.469	23.333	23.5374	23.4732	23.1049	23.3074	23.5302	23.4586	23.3192	23.7224	22.9478	23.2675	23.571	23.5716	23.1302	23.6338	24.1866	23.5873	23.524	23.6443	23.8949	23.5129	23.1155	23.9587	23.7295	23.281	23.4548	23.8934	23.0146	23.0952	23.2907	23.4785	23.7278	23.647	23.3133	23.5704	23.9061	23.3827	23.3739
A0A3Q2U0E4	A0A3Q2U0E4	Ig-like domain-containing protein	0.4057	0.61	1.0159		0.688166	0.102112	-0.0351864	-0.36312	18.6286	18.949	19.3006	19.3431	17.8139	18.6276	18.3385	18.5464	19.1616	20.3418	19.598	17.6309	17.6054	17.4129	18.1508	17.0321	19.9775	19.1799	19.3271	18.4052	20.6328	19.7234	20.0237	18.8672	19.2722	18.9669	20.1027	20.8275	17.0473	17.5604	19.0342	18.4388	20.6618	19.9555	19.4312	18.2529	19.4453	19.7211	18.1292
A0A3Q2UFX5	A0A3Q2UFX5	Ig-like domain-containing protein	0.4119	0.6171	1.0039		-0.439364	-0.444945	0.806548	0.770839	18.969	22.1484	18.7692	20.5194	17.8502	18.8455	20.6168	19.248	16.559	15.1813	20.9598	18.3836	21.2354	18.6941	12.4185	21.0564	14.6329	20.6782	20.0541	21.8058	20.1127	12.2475	18.0801	20.2042	17.9188	16.8923	21.0119	12.9785	18.447	18.5815	20.5706	20.0721	17.5048	21.2559	14.2303	17.7973	14.5175	20.4868	18.5786
A0A3Q2TX84	A0A3Q2TX84	Ig-like domain-containing protein	0.4153	0.6199	0.9975		-1.12234	-0.926435	-0.197665	-1.69598	18.0748	15.7506	21.1108	21.8621	20.2513	15.9698	15.9695	20.4573	17.0908	18.995	21.0805	21.8029	16.1945	19.2396	18.7956	17.7398	15.7831	17.6108	18.9808	14.8621	18.9217	17.8529	17.0061	14.4181	18.1331	16.9531	19.1873	21.6911	20.2375	16.9878	17.3549	17.1931	21.9475	18.3986	21.4468	19.9534	18.6938	17.8875	10.4711
P11501	HSP90AA1	Heat shock protein HSP 90-alpha;heat shock protein HSP 90-alpha;Uncharacterized protein	0.4194	0.6239	0.9896		-0.305723	0.605847	0.27372	0.205252	14.2393	13.4497	13.0621	15.5852	14.4789	13.5305	13.0124	14.3038	16.8813	14.2931	13.8549	15.5234	12.7339	13.1019	15.6755	12.2896	14.1865	14.4444	11.3662	14.618	14.3023	14.7609	13.8585	14.5563	13.1058	14.4317	12.784	13.5797	12.9182	14.9552	13.2114	13.924	17.3096	13.4948	15.425	15.2564	13.8633	14.5087	12.4467
A0A1D5PNS4	GSN	Gelsolin	0.4229	0.6257	0.983		1.28551	0.522857	0.407228	1.43768	18.7677	13.942	20.6378	19.7569	19.2596	14.0334	20.295	18.8724	20.0072	19.6371	13.6777	18.9779	14.5096	18.9237	18.8353	19.3503	20.1529	20.7665	19.2369	20.3985	19.8273	18.8347	19.3322	19.7805	19.0678	19.7291	19.8601	19.1215	13.6194	19.1359	20.5869	19.8815	21.4887	19.8228	19.496	13.7604	20.421	20.4567	12.9812
A0A3Q2UFX3	A0A3Q2UFX3	IGv domain-containing protein	0.4247	0.6257	0.9797		-0.811172	-0.331474	0.128358	-0.900511	24.6778	25.4262	25.0428	25.5165	24.5231	24.3969	25.6127	26.0086	22.5326	24.4786	26.7949	25.2418	25.1889	24.4669	24.5974	25.8837	20.9237	24.5844	25.3389	26.7359	25.1291	26.4204	14.6808	25.3436	22.0394	24.6939	25.7622	27.0842	24.599	23.9989	25.662	24.784	24.4616	24.8176	23.8121	24.7428	25.4226	25.6828	22.1909
A0A3Q2U0N4	A0A3Q2U0N4	Ig-like domain-containing protein	0.4253	0.6257	0.9787		0.271763	0.122483	0.14511	-0.938587	17.5326	18.0415	18.3559	16.7661	13.4513	17.8539	17.0652	18.6476	17.2673	18.1841	19.0379	17.4163	16.5265	18.0572	18.7011	18.3538	14.7521	19.005	18.4685	19.4586	18.5907	18.7328	17.7953	18.7007	18.0011	14.6568	18.479	19.9012	17.343	13.4342	19.8512	18.4853	18.1282	17.6697	15.1551	18.2977	18.3714	18.4893	16.3728
P11682	APOB	Apolipoprotein B (Fragment);Uncharacterized protein	0.4315	0.6327	0.967		-0.343474	0.0793394	-0.20749	0.0429186	21.7346	22.1583	21.7584	21.9059	22.1871	21.8877	21.9593	20.8415	22.4029	22.1751	21.6144	22.2564	21.4247	22.0529	21.0306	21.9335	21.9	22.3498	21.755	21.7807	21.5522	21.8269	21.6942	21.2688	20.9772	21.8373	20.3375	21.6793	21.9091	21.5419	21.2103	20.3121	21.8635	22.6614	22.7879	22.1005	21.9588	22.1082	21.8868
P02789	P02789	Ovotransferrin;Conalbumin	0.4334	0.6331	0.9637		-0.463095	0.105958	0.156924	-0.863345	23.4511	24.1944	25.0116	23.5882	22.0066	24.7601	24.0671	24.7635	25.3518	24.8339	23.237	22.9441	22.7889	21.8873	22.6693	22.7605	23.7648	22.4676	22.4032	23.5125	21.7972	22.477	24.2952	24.8126	24.0266	24.0761	23.9856	21.7065	24.2331	22.499	22.0852	22.9703	25.5079	23.2205	25.7196	23.9135	23.1618	24.9066	24.0482
A0A3Q2UFG5	A0A3Q2UFG5	Ig-like domain-containing protein	0.4394	0.6356	0.9526		-2.19322	-0.35476	-1.17614	-2.51114	18.6295	13.2315	22.325	23.1625	21.8891	12.8596	13.6918	21.9992	15.5153	20.0983	23.3936	23.1871	22.6305	20.6706	22.1194	21.5314	15.5916	13.7249	21.9088	12.9223	13.4621	22.4701	21.4643	12.7026	21.8573	13.1597	13.859	21.0548	22.8952	20.4831	22.3383	13.2064	21.1653	13.4282	22.5319	21.746	22.7018	12.7491	21.9475
A0A1D5PUF0	DPEP1	Dipeptidase;dipeptidase 1 isoform X2	0.4408	0.6356	0.9502		-0.585821	-0.511572	-0.834709	-0.736858	13.82	14.7404	15.9608	15.0306	13.3819	13.7548	13.1502	14.4675	18.1167	15.1763	13.7598	14.3897	12.8341	13.8358	12.5898	14.0162	14.5635	14.3052	11.8382	11.7054	13.1666	13.6807	15.2188	14.6683	14.4692	13.1566	15.6733	14.4604	13.4045	12.7398	12.7501	14.3776	17.0271	13.4177	17.4206	13.7631	12.9897	13.3785	13.418
F1NQF6	MAN2B2	Alpha-mannosidase;epididymis-specific alpha-mannosidase	0.4419	0.6356	0.9482		-0.250365	0.362908	-0.0572747	-0.753116	16.208	12.8634	16.9926	17.1804	17.5718	17.0242	16.6539	16.5074	15.8537	11.8742	17.2521	17.8475	17.5173	17.1241	16.3751	16.6366	14.848	13.0848	16.6031	16.8009	13.1974	17.2169	17.1319	15.7352	16.4072	17.3301	17.5296	17.2253	15.9772	16.7558	16.9833	14.7932	18.4977	12.7475	16.1561	17.2603	17.0805	17.1999	17.2669
Q6IEC5	ISG12(2)	Interferon alpha inducible protein 6;interferon alpha inducible protein 6;ISG12(2) protein	0.4431	0.6356	0.9459		-0.701079	0.283637	-0.702245	-0.46171	14.9885	14.8977	15.4913	17.5884	13.4203	15.7141	11.8549	15.5989	16.2408	15.7434	15.805	15.3775	16.4737	12.2017	15.7692	17.9058	15.9435	16.413	12.6055	13.7909	15.8997	12.3089	15.2596	14.6302	13.8464	15.5763	15.4748	12.7828	14.9844	16.3357	13.7862	14.5663	17.2608	17.2936	17.2187	16.3275	15.1471	13.0546	16.3042
A0A1D5PZ80	TNC	Tenascin	0.4446	0.6356	0.9434		0.399643	-0.378801	-0.532397	-0.835077	14.7228	14.5953	13.8209	13.1774	13.4614	16.5211	17.1078	16.9656	16.7801	15.5047	15.5212	15.2365	11.6634	14.1868	13.8559	15.8736	15.4865	12.5847	17.1297	14.2065	17.7399	17.0072	16.8635	17.1407	17.2074	12.148	13.3089	16.6807	13.1298	12.8704	15.4789	16.6346	18.1279	11.6287	15.4368	12.3877	11.0768	16.595	11.6307
A0A1L1RNR4	KNG1	Kininogen 1	0.4452	0.6356	0.9422		0.090957	0.0357926	0.0378568	0.199215	23.417	23.2738	23.3838	23.2221	23.5658	23.4026	23.3479	23.5064	23.1831	23.2986	23.4346	23.5216	23.2036	23.2123	23.1272	23.5263	23.9973	23.5682	23.4771	23.117	23.2718	23.2342	23.3795	23.1928	23.468	23.4218	23.8532	23.372	23.7118	23.4153	23.2226	23.3095	22.7728	23.5364	23.848	23.5375	23.4707	23.4342	23.5723
O73885	HSPA8	Heat shock cognate 71 kDa protein;heat shock cognate 71 kDa protein;Heat shock cognate 70	0.446	0.6356	0.9408		0.484701	0.642514	0.540158	-0.476561	16.9471	17.5035	12.4903	18.9035	17.8887	17.7196	17.8228	18.0464	16.6374	15.3379	13.4697	13.9206	18.0235	17.4273	17.852	17.4221	14.0516	17.8438	17.0437	17.3621	13.1183	17.8693	17.045	17.9307	17.9579	17.7713	17.4144	18.1663	17.3871	18.6993	17.7944	17.4629	17.3921	13.2764	15.0856	17.322	17.1486	18.1162	17.9895
R4GM10	ALDOC	Fructose-bisphosphate aldolase;Fructose-bisphosphate aldolase;Fructose-bisphosphate aldolase;Fructose-bisphosphate aldolase;fructose-bisphosphate aldolase C;fructose-bisphosphate aldolase C;fructose-bisphosphate aldolase C;fructose-bisphosphate aldolase C;fructose-bisphosphate aldolase C;fructose-bisphosphate aldolase C;fructose-bisphosphate aldolase C;Uncharacterized protein	0.4474	0.6356	0.9382		0.0593566	-0.250122	-0.360129	-0.422954	16.9762	17.5126	17.2567	17.527	17.4249	17.2185	17.0861	17.0377	14.9907	16.5734	17.663	17.5754	17.8216	17.5517	17.4979	16.5756	14.6137	17.3159	16.9423	17.1879	17.8949	17.4571	17.5311	17.5019	16.7317	17.6177	16.8535	17.3883	16.8001	17.8686	17.6728	18.039	17.0492	17.2753	16.2908	16.3595	16.6769	17.0977	16.8597
A0A1D5NXJ7	CADM1	Cell adhesion molecule 1;cell adhesion molecule 1 isoform X5;cell adhesion molecule 1 isoform X5;cell adhesion molecule 1 isoform X7	0.4509	0.6383	0.9321		0.643873	0.467358	0.0999716	-0.230662	17.9467	17.761	17.9464	17.8701	18.6188	18.2692	18.1598	16.9342	16.7217	13.1949	18.6404	18.2243	18.7537	18.7778	18.6458	17.6002	15.7809	18.7736	18.7347	18.2964	18.9623	18.5593	18.7187	18.4267	18.773	19.1217	18.5565	18.9398	18.1385	18.2533	18.3473	17.779	17.5272	18.7032	16.1102	18.8825	18.1307	17.6303	18.7418
A0A1D5P380	EFEMP1	EGF containing fibulin extracellular matrix protein 1;Uncharacterized protein;EGF-containing fibulin-like extracellular matrix protein 1;EGF-containing fibulin-like extracellular matrix protein 1;EGF-containing fibulin-like extracellular matrix protein 1	0.4624	0.6507	0.9118		-0.295213	-0.0400704	-0.216213	-0.434939	20.1383	20.742	20.5697	20.4054	19.3904	20.5745	20.3015	20.0368	20.6158	20.975	20.2542	20.4961	19.9791	20.2488	20.3319	20.1164	20.3256	19.6302	19.8675	19.9892	18.8981	19.8795	20.123	18.6821	20.3671	20.1657	20.379	20.8603	20.503	20.375	20.4451	20.1594	21.1866	20.2153	21.4143	20.4287	20.1219	20.483	20.0197
E1C0U5	ALPP	Alkaline phosphatase;intestinal-type alkaline phosphatase	0.4643	0.6507	0.9083		-0.199223	-0.162651	-0.425305	-0.48376	21.1596	22.3179	22.3587	22.6909	21.279	21.4729	20.1013	19.3516	22.5702	21.0596	21.9485	19.2634	21.577	22.3411	21.5963	21.1967	22.3965	21.3127	20.884	21.4523	21.316	21.4727	21.6161	21.2867	21.189	21.1029	20.7102	21.6181	21.0407	20.5564	21.0654	20.3261	22.8931	22.2644	21.3895	21.4883	21.1471	19.6963	21.199
Q3V6R6	CETP	Cholesteryl ester transfer protein;Cholesteryl ester transfer protein	0.4643	0.6507	0.9083		0.0672228	0.014629	-0.1149	-0.640607	16.9771	16.715	16.8278	17.2103	18.1738	17.6119	17.385	18.0506	16.0137	14.5284	18.2531	18.2224	15.2949	16.7281	17.4928	17.9254	14.7915	17.8382	17.0971	17.1212	17.554	17.6495	17.0843	17.0222	17.5249	17.6099	16.8221	17.4876	16.6743	17.811	17.5948	16.9217	15.6961	17.5502	16.6981	16.7779	17.5864	16.6227	17.9369
A0A3Q2U7A2	A0A3Q2U7A2	Ig-like domain-containing protein	0.4676	0.653	0.9027		0.170339	-1.20407	-0.311885	-0.809748	16.178	13.3026	16.566	21.5001	18.4131	16.4487	18.9965	16.707	16.25	15.5243	17.6297	15.9643	15.7249	12.0297	15.953	17.0771	17.9337	17.756	17.9511	16.368	14.6826	11.0955	17.732	17.3641	17.6542	17.7224	16.7459	13.5659	18.9138	13.7378	19.3244	18.8043	16.1136	12.4824	19.8657	17.1487	19.2694	12.7537	13.6923
Q8AYD0	CDH5	Cadherin-5	0.4769	0.6639	0.8866		-0.0355858	-0.307954	-0.222734	-0.306268	19.2685	19.2785	19.4652	19.7782	19.9311	19.4591	19.6004	19.3889	17.3555	19.5956	19.2323	19.7374	20.029	19.683	19.4872	19.3915	18.3049	19.7605	19.2887	19.1211	19.5617	19.6903	19.5965	19.4309	19.3833	19.4033	19.2454	19.5616	19.6883	19.8285	19.7453	18.6603	18.4281	19.525	16.9166	19.5706	19.17	18.7364	19.5192
A0A3Q3AR07	COL6A3	Collagen alpha-3(VI) chain;collagen alpha-3(VI) chain isoform X1	0.4792	0.6642	0.8827		-0.3709	-0.253869	-0.795899	-0.979294	14.7743	14.0552	16.6265	15.0373	11.8907	17.5579	16.9142	15.6486	16.528	14.3562	14.0536	15.0888	14.3853	15.8665	16.3844	14.2681	14.7982	13.12	14.5323	12.3848	13.0118	16.3925	16.5081	14.5991	15.8778	17.2484	14.6907	12.9762	16.2608	16.014	16.2049	13.3516	17.7815	12.5474	17.5987	15.6157	13.3422	14.7497	14.4568
E1BY61	FGL1	Fibrinogen like 1A;fibrinogen-like protein 1 precursor;fibrinogen-like protein 1 isoform X1;fibrinogen-like protein 1 isoform X1;fibrinogen-like protein 1 isoform X1;fibrinogen-like protein 1 isoform X1;fibrinogen-like protein 1 isoform X1;fibrinogen-like protein 1 isoform X1;fibrinogen-like protein 1 isoform X1;fibrinogen-like protein 1 isoform X1;fibrinogen-like protein 1 isoform X1	0.4804	0.6642	0.8807		0.173917	-0.147482	0.0782192	-0.547774	16.024	12.4815	14.7301	13.9921	17.0793	16.8102	17.2446	16.8369	17.0169	15.1455	16.2755	15.9861	17.1251	16.3105	17.1712	17.0764	15.1504	17.3278	16.2106	16.675	17.0053	16.4567	16.6569	16.9776	16.6599	13.1527	16.8214	16.6183	16.3933	16.7081	16.131	15.2048	16.8809	14.6465	15.8066	13.0955	15.6438	15.7964	16.8651
A0A3Q2U9L1	A0A3Q2U9L1	SN protein	0.4848	0.668	0.8732		0.0516428	0.181681	-0.0873564	-0.431046	16.4149	15.0975	17.899	15.2964	16.6129	15.7809	16.6806	16.0308	18.9645	14.8257	16.7232	16.8359	17.1081	16.3351	16.6877	16.1402	15.9906	16.3003	16.7167	16.3191	16.8361	16.7559	16.7263	17.0197	16.2925	16.9371	16.1582	16.3526	15.9312	15.4765	16.5439	17.956	17.5597	16.5783	16.2115	15.9224	16.8836	17.0873	16.865
A0A3Q2U2H4	A0A3Q2U2H4	SCY domain-containing protein	0.4897	0.6725	0.865		-0.834874	-0.914062	-0.420837	-0.272333	20.9289	21.9454	22.3232	22.3321	22.0473	21.529	20.1136	21.156	22.7413	22.6104	22.139	21.6789	20.9877	19.6968	19.912	19.8938	21.4243	16.7595	21.352	20.2833	21.9377	19.9709	19.2108	21.0853	21.9704	16.9652	22.3677	18.5397	22.6666	22.8443	20.6	21.1776	20.339	23.2678	23.2028	20.4672	19.2243	20.2456	19.4992
A0A1D5P5L2	F5	Coagulation factor V	0.4939	0.6742	0.858		-0.0744035	-0.0524285	-0.0502476	0.149563	20.2548	20.0024	20.2802	19.8691	20.3341	20.2957	20.3119	20.0635	21.0183	20.734	20.0712	20.1512	20.3579	20.1213	20.0577	20.3116	20.8019	20.7764	20.1488	20.1735	20.437	19.9693	19.8711	20.2463	20.1621	19.6906	19.8013	20.4269	20.22	20.157	19.9115	20.2611	19.982	20.151	21.0915	19.8953	20.1941	20.2308	20.1262
A0A1D5P6B0	A0A1D5P6B0	Procollagen C-endopeptidase enhancer	0.4953	0.6742	0.8556		-0.575326	-0.071293	-0.787503	-0.474376	18.3772	19.6217	19.5955	19.1858	19.0537	19.0498	19.276	18.433	17.2279	16.3676	19.1597	19.5351	18.9831	18.3524	18.7904	19.0034	16.145	18.9111	19.1156	18.9413	17.8985	18.4152	18.7009	17.846	18.8322	19.302	18.2765	19.1477	18.9243	19.2622	18.9121	12.5751	18.2176	18.5869	16.3211	19.5953	18.854	19.0724	19.3434
P08641	CDH1	Cadherin-1;Liver cell adhesion protein	0.4977	0.6742	0.8516		0.248536	0.27591	-0.195411	-0.545584	16.8114	17.5364	16.8514	16.225	16.7611	16.9272	16.336	15.196	21.6225	17.2029	16.3967	14.169	17.8278	16.4973	17.066	16.0916	18.9845	17.713	17.8904	16.6158	15.6814	17.1777	17.7539	17.0145	17.1894	18.1289	16.9136	17.7426	16.9512	16.81	17.3523	13.6114	16.993	16.8374	18.0409	17.6413	16.9157	16.4451	17.6796
A0A3Q2U775	A0A3Q2U775	Ig-like domain-containing protein	0.4978	0.6742	0.8514		0.0373417	0.703941	0.370254	-0.082971	20.507	20.9433	20.0842	20.547	20.5291	18.6115	21.9467	20.744	16.8179	20.1814	21.3891	21.1041	19.8147	20.2155	22.2441	19.6281	15.1746	20.3015	21.5217	20.1746	19.8373	21.7154	21.9252	21.1559	21.4465	19.9059	20.8626	21.5896	20.3911	18.5593	20.9719	20.1851	21.9924	20.618	21.6507	20.1891	20.3628	21.1348	21.0786
P13590	NCAM1	Neural cell adhesion molecule 1;Isoform A of Neural cell adhesion molecule 1;Neural cell adhesion molecule	0.4991	0.6742	0.8493		-0.337584	0.163705	-0.160337	-0.709366	19.0219	19.4293	19.3557	19.4207	19.7134	19.3438	19.2296	19.3417	21.154	14.1603	19.4407	19.4411	19.8918	19.8226	19.4473	19.2925	18.0184	19.316	19.3703	19.2892	19.6963	19.4591	19.3215	18.5345	18.9756	19.5409	18.8835	19.5364	19.3185	20.0106	18.9808	14.0639	20.6247	19.4638	18.558	19.2252	19.3327	18.7115	19.408
P07354	HAPLN1	Hyaluronan and proteoglycan link protein 1;hyaluronan and proteoglycan link protein 1 precursor;hyaluronan and proteoglycan link protein 1 isoform X1;hyaluronan and proteoglycan link protein 1 isoform X1;hyaluronan and proteoglycan link protein 1 isoform X1;hyaluronan and proteoglycan link protein 1 isoform X1;hyaluronan and proteoglycan link protein 1 isoform X1;hyaluronan and proteoglycan link …	0.5044	0.677	0.8406		0.0425518	-0.755796	-0.51815	-0.809013	15.9633	14.096	16.3588	17.7279	16.8789	16.3511	17.7385	16.6323	16.4246	14.1425	16.874	17.9818	16.848	16.4498	14.9589	15.446	16.8959	18.8888	16.1728	16.7591	17.2425	17.1505	15.9989	13.8106	16.0653	16.251	16.1917	15.2724	17.0694	17.3849	16.8298	13.9338	16.9276	19.7114	14.1727	16.475	13.3958	15.1754	11.4519
A0A3Q2TX27	A0A3Q2TX27	Ig-like domain-containing protein	0.5071	0.677	0.8361		0.327028	-1.32723	-0.887718	-0.932709	19.6117	22.6259	21.2295	21.9851	21.4733	21.6399	21.6183	20.4981	15.3379	19.4809	21.2136	20.4949	21.0607	12.6654	20.428	19.7875	19.0167	21.326	20.9514	21.3658	20.3093	21.5225	20.8214	20.2419	20.9488	18.5777	21.5527	19.7456	21.7388	18.8539	21.2313	18.6705	21.5533	21.5861	21.816	20.8849	21.5378	10.8574	20.9831
E1C7H6	SERPINF1	Serpin family F member 1;pigment epithelium-derived factor precursor;pigment epithelium-derived factor isoform X1;pigment epithelium-derived factor isoform X1	0.5083	0.677	0.8341		-0.0555299	0.172061	-0.0108573	0.127228	21.5964	21.5586	21.8074	21.655	21.8322	21.4957	21.5527	20.9915	21.9639	21.973	21.2524	21.518	21.5589	21.5008	21.1957	21.5758	22.3437	21.8487	21.0923	21.5978	21.4858	21.013	21.1309	21.1276	20.9877	21.7438	21.2155	21.7234	21.631	21.8392	21.3045	22.0206	22.89	21.896	21.676	21.7374	21.3883	21.1878	21.6157
F1NPN3	SERPINA10	Serpin family A member 10;protein Z-dependent protease inhibitor;protein Z-dependent protease inhibitor;protein Z-dependent protease inhibitor;protein Z-dependent protease inhibitor isoform X2;protein Z-dependent protease inhibitor	0.5086	0.677	0.8337		-0.205008	0.392742	-0.158239	-0.207891	19.2029	18.871	18.7335	18.9674	19.6148	19.009	19.0704	19.1481	23.2951	19.3415	18.8342	17.8086	19.0021	18.7475	18.8458	19.5872	18.2654	19.5209	19.2219	19.5947	19.0317	19.1251	18.7122	19.1577	18.945	18.5207	18.6569	19.6359	19.3411	19.2178	18.9864	18.9208	23.6972	18.0358	22.1847	18.9905	19.21	18.8599	19.6657
F1P4V1	FGA	Fibrinogen alpha chain;Fibrinogen alpha chain;fibrinogen alpha chain isoform 1 precursor	0.5094	0.677	0.8324		0.0641215	0.198588	0.610561	-1.15333	22.1299	21.7977	22.701	13.2078	19.5251	23.464	24.0595	24.6991	23.5338	21.6339	22.7006	21.6086	22.8165	23.3715	23.2794	23.8696	18.9907	20.723	23.8631	23.5246	20.8241	23.6254	23.6409	22.5035	25.0082	17.9729	25.4013	14.0321	23.441	23.3977	23.9848	24.5119	18.2054	19.8683	21.1923	22.7112	24.2419	24.388	23.0496
A0A3Q2TXS3	A0A3Q2TXS3	Ig-like domain-containing protein	0.517	0.6838	0.8201		-0.107421	0.345337	-0.110323	-0.650863	21.5207	20.7281	20.0148	21.5682	20.9862	19.7423	22.0127	23.1898	20.9391	22.7341	21.997	21.1061	24.0389	21.5472	23.7947	20.0163	15.0723	21.5215	22.1407	21.8188	21.2968	21.4129	23.9858	23.0013	22.1905	20.7192	22.6959	21.8483	20.5766	22.3497	22.2856	21.4084	22.5186	21.0737	23.0343	20.3103	22.1044	23.5005	21.8703
F1NXB6	CPB2	Carboxypeptidase B2;carboxypeptidase B2	0.5178	0.6838	0.8187		-0.000564957	-0.102639	-0.205102	-0.0830492	19.9106	20.1116	20.0743	19.4016	19.7574	20.1539	19.9278	19.9535	20.3604	20.5908	19.6198	20.1707	19.8981	20.0283	19.7364	20.0067	20.1047	20.4097	20.2615	19.9609	19.8538	19.7072	19.4934	19.9771	20.1244	19.4959	20.0127	20.1145	19.6842	20.0744	20.1331	20.361	19.8751	20.0424	19.9764	19.5348	20.1235	20.1582	19.9215
A0A3Q2UFU8	A0A3Q2UFU8	Ig-like domain-containing protein	0.5216	0.6853	0.8126		-0.159674	-0.595655	0.0991132	-0.309228	23.1016	24.6147	22.7321	24.0701	22.7928	22.8299	23.3007	25.1306	22.2257	22.7238	23.9559	24.2452	23.6486	20.6854	23.0725	22.9589	19.1074	23.0488	24.0121	23.7751	22.9767	23.5909	23.2919	22.2647	23.7077	22.6444	24.6126	23.1707	22.8798	22.3204	24.7412	23.5537	21.4193	22.8203	18.8423	23.8872	23.2874	22.9508	23.1751
Q05063	LOX	Protein-lysine 6-oxidase;protein-lysine 6-oxidase precursor;Lysyl oxidase	0.5223	0.6853	0.8115		-0.384056	-0.120574	0.0357334	-0.686007	14.6167	12.5542	15.5895	14.2367	14.1327	15.7208	13.2038	16.2775	17.3029	15.0827	14.6521	13.8989	13.8463	15.486	15.7485	14.815	14.7765	12.6911	14.7573	12.9822	15.8424	12.5311	15.6168	14.0199	15.3439	14.1326	14.8039	14.1551	14.9672	16.2693	13.9856	14.3641	17.3334	12.9306	14.6973	13.3503	13.8803	15.535	15.6154
O42401	MATN3	Matrilin-3;matrilin-3 precursor;Matrilin-3	0.5329	0.6946	0.7945		-0.0832836	-0.322926	-0.0312786	-0.243009	19.1952	19.389	19.9165	19.4966	19.596	19.7238	19.4351	19.0419	17.8548	18.3649	19.5102	19.5649	19.5861	19.4342	19.7051	19.1073	20.3697	19.124	18.8526	19.0884	19.3717	19.0812	19.0203	18.1132	18.8653	19.3689	19.3946	19.8704	19.5612	19.4142	19.124	19.0895	16.9996	18.9969	20.1511	19.2521	18.6642	19.1679	18.8366
A0A1L1RPW4	COL12A1	Collagen type XII alpha 1 chain;collagen alpha-1(XII) chain precursor;collagen alpha-1(XII) chain isoform X1;collagen alpha-1(XII) chain isoform X1;collagen alpha-1(XII) chain isoform X1;collagen alpha-1(XII) chain isoform X1;collagen alpha-1(XII) chain isoform X1;collagen alpha-1(XII) chain isoform X1;collagen alpha-1(XII) chain isoform X1;collagen alpha-1(XII) chain isoform X1;collagen alpha-1(…	0.5358	0.6946	0.79		-0.513149	-0.808218	-0.727947	-0.54241	14.433	15.9084	13.1922	12.8065	15.2979	15.1744	16.3717	14.7204	16.3135	14.9462	15.4435	16.0653	13.264	15.7858	15.284	13.428	15.176	15.089	13.3826	12.3011	14.4765	15.1851	15.0752	14.8676	14.4601	13.9176	13.4801	13.2163	15.6119	16.0064	14.9088	13.5705	18.567	11.8551	16.7025	12.2465	15.1261	13.6752	13.712
A0A3Q2UCY6	LOC776594	Uncharacterized LOC776594	0.5359	0.6946	0.7899		0.282136	-0.134014	-0.236702	-0.453609	17.3779	17.7718	17.319	17.3233	18.0844	17.8665	17.6899	17.8458	15.5855	15.4522	17.9481	17.4246	17.1302	18.3271	17.7115	18.4825	15.7375	17.0035	17.4877	17.7435	18.0336	17.9785	18.1017	18.4279	17.295	17.7772	17.9928	17.9011	18.3428	18.0937	17.7269	18.2972	16.1383	16.3979	17.0194	17.5472	17.5819	18.3516	17.8849
A0A1L1RKJ5	CTSA	Carboxypeptidase;Carboxypeptidase;Carboxypeptidase;lysosomal protective protein precursor;lysosomal protective protein isoform X1;lysosomal protective protein isoform X1;lysosomal protective protein isoform X1;lysosomal protective protein isoform X1;lysosomal protective protein isoform X1;lysosomal protective protein isoform X1;lysosomal protective protein isoform X1;lysosomal protective protein …	0.5361	0.6946	0.7896		-0.438605	-1.04549	-0.473252	-0.38346	14.468	13.6783	14.3027	12.8265	14.5417	15.9062	15.6141	16.2818	17.1337	14.9795	14.9022	15.1386	12.9232	15.7126	15.8301	13.8179	15.1067	12.4295	14.9817	14.1717	12.9074	14.7853	16.0367	11.876	15.5115	16.1803	16.7164	14.8958	13.3281	13.5567	14.9047	14.089	16.9851	13.4219	17.4252	14.0545	13.3319	11.5304	13.8823
F1ND07	PSME4	Uncharacterized protein	0.5383	0.6952	0.7862		0.668025	0.379222	0.436633	0.360917	28.4126	26.511	27.4728	28.7675	28.459	28.6444	28.6868	29.0104	26.5795	26.7192	27.9822	26.7468	29.0128	28.5506	28.3304	29.1191	25.5575	28.7273	29.2876	28.9737	29.1696	28.9588	28.5254	29.9494	28.8293	28.4172	28.7397	28.9409	28.8922	28.565	28.7616	29.0253	26.9869	26.1594	26.6132	29.654	29.2913	28.6294	29.2852
A0A1D5NU66	PDGFRB	receptor protein-tyrosine kinase;Platelet derived growth factor receptor beta;platelet-derived growth factor receptor beta;platelet-derived growth factor receptor beta;platelet-derived growth factor receptor beta;platelet-derived growth factor receptor beta;platelet-derived growth factor receptor beta;platelet-derived growth factor receptor beta isoform X1	0.5406	0.696	0.7824		0.133276	0.0528561	0.147044	-0.600986	16.0538	13.2608	13.5889	15.4493	16.766	16.6489	16.6335	15.992	16.8679	14.6893	16.5384	17.1551	17.0606	16.5636	17.2221	16.8692	15.785	13.2422	17.0124	16.838	17.1452	16.8367	16.9027	15.801	14.9999	16.9518	16.0361	16.5598	16.2767	16.847	16.8324	15.458	17.2077	12.7263	14.7726	16.4424	17.3666	15.3897	16.7012
A0A3Q2U9M3	A0A3Q2U9M3	Ig-like domain-containing protein	0.5438	0.6979	0.7775		0.0764039	0.342068	0.127874	-0.110672	22.0328	22.5465	21.6524	22.3581	21.6764	22.3677	21.4197	22.229	21.6825	22.2502	22.6454	21.3987	22.2628	21.3505	21.965	21.4749	22.9442	21.3165	22.6733	22.2936	21.8568	22.2213	22.454	22.523	22.2012	20.7958	22.7146	22.6418	20.4454	21.3443	22.2636	21.7648	23.8631	22.1916	21.8314	21.4426	22.3623	21.9112	22.9554
A0A1D5NXA6	ITIH3	Inter-alpha-trypsin inhibitor heavy chain 3	0.5594	0.7158	0.7532		0.158881	0.247827	0.107018	0.193944	24.1872	23.8066	24.1307	23.8251	24.1028	23.977	24.2502	24.2591	24.4663	24.4116	23.7386	24.0423	23.9365	24.0645	23.5892	24.2079	24.1126	23.4817	24.1008	24.2219	24.7117	24.0354	23.9628	24.9335	24.4226	23.7095	24.847	25.0205	23.9394	24.0618	23.6253	24.2178	24.6694	24.2342	24.4696	24.2917	24.4865	24.3452	23.986
A0A1D5PU00	AMBP	Protein AMBP;protein AMBP precursor	0.5624	0.7174	0.7487		0.0785992	0.30477	0.136743	0.216864	24.3373	24.601	24.5859	24.4958	23.6147	24.1209	24.4314	24.0406	23.3703	24.2629	24.2062	24.414	24.3503	24.3464	23.7024	24.5025	25.02	24.4447	24.7288	24.6557	23.7887	24.2045	24.1227	24.2106	24.9492	24.1354	24.5838	22.4245	24.2988	24.3792	24.1071	24.4522	24.5158	24.5077	24.1872	24.5461	24.875	24.7937	24.4595
Q5ZKC9	YWHAZ	14-3-3 protein zeta;14-3-3 protein zeta;14-3-3 protein zeta/delta;Tyrosine 3-monooxygenase/tryptophan 5-monooxygenase activation protein, zeta;14-3-3 domain-containing protein;14-3-3 protein zeta;Tyrosine 3-monooxygenase/tryptophan 5-monooxygenase activation protein zeta;Tyrosine 3-monooxygenase/tryptophan 5-monooxygenase activation protein zeta;Tyrosine 3-monooxygenase/tryptophan 5-monooxygenase…	0.5659	0.7181	0.7433		-0.403178	-0.021701	-0.205486	-0.361041	16.7367	16.7381	16.9957	17.2597	17.4974	16.8471	16.9126	16.807	15.8158	16.1862	17.1322	17.4111	16.8651	17.2978	17.3322	17.0191	17.5083	16.0996	17.0345	16.6328	17.2483	17.0647	16.7913	15.7875	16.543	16.8578	12.5166	16.8164	16.8061	17.4912	17.1512	16.2582	17.9882	16.699	17.7145	16.3943	16.0525	16.7254	16.0593
Q98917	PMEL	Melanocyte protein PMEL;melanocyte protein PMEL precursor;PMEL17 protein	0.5665	0.7181	0.7424		0.993387	-0.0858429	0.241537	0.0559956	16.8513	17.9035	15.3258	18.5619	13.5444	16.6534	13.9186	16.3701	17.7524	15.9846	14.9668	18.1214	18.5895	18.9673	12.7305	19.1962	18.779	17.2936	18.7267	19.4465	19.9062	13.8288	18.1364	14.7232	18.8979	17.5053	19.7942	19.6888	17.1041	16.3526	16.371	14.4987	16.9187	15.3235	14.446	19.6188	15.3563	16.9568	16.9389
A0A1D5NWP0	CELA1	Chymotrypsin like elastase family member 1	0.5697	0.72	0.7375		0.0548618	-0.705013	-0.134155	-0.533641	14.0384	14.5399	15.5724	12.9421	15.3911	14.054	13.5706	13.594	16.7609	13.764	13.5044	12.4451	15.3972	14.6232	11.541	16.2003	15.1927	13.9288	15.0396	13.2492	14.0572	12.5124	14.977	13.5525	13.1068	16.9575	13.1392	14.1505	14.564	12.2888	18.0174	14.3045	16.9025	13.691	14.6786	13.5111	11.1497	12.3903	14.5119
A0A3Q3AKX3	A0A3Q3AKX3	Ig-like domain-containing protein	0.5727	0.7208	0.733		1.43272	0.460603	0.0502289	0.534434	15.8281	12.2317	11.9798	18.595	20.3249	14.305	13.3745	12.7231	16.2916	13.4385	18.9898	13.6826	12.7338	16.1642	17.5568	17.3872	16.9653	16.3835	17.2214	13.2311	13.14	19.1925	19.0147	13.8915	14.3254	16.0529	21.4591	14.3804	21.2181	12.8012	19.5895	19.154	19.5392	13.393	19.3868	13.5302	18.8397	14.202	13.3222
A0A3Q2U8K0	A0A3Q2U8K0	Wzt_C domain-containing protein	0.5756	0.7208	0.7287		-0.0612934	0.0179969	-0.161999	-0.235146	22.8425	23.3638	23.1464	23.4842	23.0477	23.2173	23.386	22.3748	22.0678	21.6883	22.7324	23.5584	23.014	23.1389	22.6506	23.0785	23.215	22.5641	23.298	22.9675	22.8487	23.0202	22.6276	23.236	22.6255	22.8287	23.0571	23.0237	23.1519	22.6638	22.8923	21.8781	22.7582	23.1088	23.1465	22.9929	22.9937	22.7864	22.7181
A0A1D5P6S4	A0A1D5P6S4	IgGFc-binding protein-like	0.5762	0.7208	0.7277		0.101189	-0.6271	-0.314827	-0.145523	18.8338	19.0346	19.9272	19.478	18.8274	19.8624	17.4017	17.6367	17.0012	20.476	20.3668	18.2316	18.5668	19.4353	20.2313	18.5831	16.2172	19.1974	18.513	18.7448	20.1353	19.2305	19.5925	19.5886	19.3296	19.6904	19.2491	20.4635	20.0208	18.4735	18.4602	18.7767	16.701	20.1981	15.1156	18.7121	19.211	18.3101	18.8005
F1NEB3	HABP2	Hyaluronan binding protein 2	0.5786	0.7208	0.724		0.292516	0.0364886	0.241244	-0.00909172	18.8641	18.6573	18.965	18.1827	19.0723	19.362	19.3406	19.3156	15.9872	18.4278	18.6807	18.9713	18.8393	19.1832	19.3516	18.7566	17.8829	19.2619	18.9198	18.7778	18.3137	19.5091	19.6357	18.6788	19.1606	19.6357	18.6537	20.3219	19.03	18.9379	18.4438	19.3498	17.0228	19.0601	18.6543	19.0615	19.3733	18.3945	19.6623
F1NRM4	CTBS	Chitobiase;di-N-acetylchitobiase	0.5791	0.7208	0.7233		0.12508	0.282092	-0.0435285	-0.419545	17.048	17.4421	17.0478	18.3271	17.5482	17.318	17.0745	17.2003	15.3964	14.5767	18.0396	17.9735	16.864	17.5898	16.7287	16.7196	15.3138	18.3629	16.5673	17.9297	17.1992	16.9911	16.4887	17.6102	16.452	16.1487	16.9658	18.519	16.7269	18.2288	18.0101	17.3896	17.038	16.9403	16.6484	17.3015	18.1687	17.8504	17.1846
E1BZN8	F12	Coagulation factor XII	0.5919	0.7333	0.7041		-0.0653768	-0.0178694	-0.134595	-0.246218	21.0281	20.9397	21.0983	20.9811	20.6195	21.3401	21.008	21.382	21.6249	20.9641	21.0754	20.8874	21.0183	21.4059	21.0676	21.3604	20.7349	20.5113	21.3625	21.2321	20.3996	21.339	21.1499	20.5567	20.9623	21.4017	21.2855	21.2689	21.252	21.0854	21.177	21.1262	20.5622	21.273	21.8424	21.3496	20.9279	21.3309	21.4255
A0A1D5PAE8	LTA4H	Leukotriene A(4) hydrolase	0.5927	0.7333	0.703		0.132811	-0.200334	0.131499	-0.0927775	18.0146	17.5837	18.1873	18.3182	17.5138	17.8271	17.8747	17.9078	17.6754	19.0481	18.3786	18.5621	17.7611	18.3511	17.7335	17.3267	16.9203	18.3712	19.0018	18.5553	18.3223	17.9604	18.1738	18.1191	18.0385	18.2271	17.6633	17.6527	17.6237	18.5542	18.3122	18.6818	17.5721	18.507	15.5833	18.0956	18.4292	17.7748	18.3687
F1NL81	PI16	Peptidase inhibitor 16	0.5948	0.7337	0.6999		-0.00912435	0.358393	-0.0198783	-0.582412	14.6991	13.4619	13.4081	13.0821	16.717	11.8615	15.9316	15.5559	15.2066	13.8409	17.4398	13.3739	15.6785	13.3397	16.5058	15.8419	15.1567	15.4357	15.247	14.7998	13.1533	16.2214	12.918	16.9113	14.3771	14.2604	13.9606	15.7983	13.8519	16.6383	14.6903	12.4287	16.6222	14.1964	15.6376	14.4169	14.2635	13.1352	15.9992
P00356	GAPDH	Glyceraldehyde-3-phosphate dehydrogenase;Glyceraldehyde-3-phosphate dehydrogenase;Glyceraldehyde-3-phosphate dehydrogenase;Glyceraldehyde-3-phosphate dehydrogenase;Glyceraldehyde-3-phosphate dehydrogenase;Glyceraldehyde-3-phosphate dehydrogenase;glyceraldehyde-3-phosphate dehydrogenase;glyceraldehyde-3-phosphate dehydrogenase;glyceraldehyde-3-phosphate dehydrogenase;glyceraldehyde-3-phosphate deh…	0.599	0.7367	0.6936		-0.98799	-0.0984815	-0.666318	-0.599732	15.8305	17.052	11.1646	17.673	16.7207	16.8524	17.2083	15.8838	20.8016	17.2448	12.9249	16.88	16.1879	16.2357	17.292	14.7452	15.7848	16.7098	12.7194	17.2765	13.0343	16.6981	16.2463	12.6883	11.4474	17.4391	13.1532	17.777	16.0325	17.1932	16.3996	14.784	16.2818	15.3006	16.4228	15.2954	19.2883	18.4556	15.5273
P00698	LYZ	Lysozyme C;Lysozyme C;Lysozyme C;Lysozyme C;lysozyme C precursor;Uncharacterized protein;Egg white lysozyme;Lysozyme;Lysozyme;Lysozyme;Lysozyme;Lysozyme;Lysozyme;Lysozyme c;Lysozyme c	0.6015	0.7376	0.6899		-0.299541	0.36813	-0.0211554	0.154853	16.0816	14.8329	16.9544	15.1624	15.999	16.3272	15.0094	16.3662	16.6202	17.618	16.6876	17.006	14.8612	16.1196	16.3073	15.1792	15.1779	16.8548	16.4228	15.5377	16.9446	16.3079	16.9503	12.1103	15.6138	16.1311	16.4713	15.9389	15.0648	16.6379	16.6419	13.5221	17.5039	16.791	15.4547	16.4953	16.0275	16.5862	17.0495
A0A3Q2UNW5	IL1RAP	Interleukin 1 receptor accessory protein;interleukin-1 receptor accessory protein isoform X10	0.6061	0.7406	0.6832		-0.0782175	0.241629	-0.0992528	-0.00777552	19.5269	19.3838	19.1106	19.8539	19.5042	19.3013	19.2334	19.8598	21.8373	19.5224	19.2103	19.1861	19.5055	19.4733	18.7454	19.2137	19.6157	19.9363	19.3542	19.2586	19.5144	19.5936	19.2129	19.578	19.4333	19.577	19.4271	19.8418	19.5223	19.1663	19.3574	18.83	22.5101	20.0291	18.9875	19.3829	19.5281	19.6304	19.4899
A0A3Q2TUE5	A0A3Q2TUE5	Ig-like domain-containing protein	0.6076	0.7406	0.681		-0.384593	-1.16887	-0.323536	-0.437112	20.7554	21.5206	24.2111	20.5858	21.679	21.5846	20.8036	20.6579	16.2125	20.8976	21.7776	23.7266	20.7984	21.1687	21.7028	20.3321	15.8106	20.8623	21.6919	19.5459	21.8761	21.5681	21.7373	22.748	21.2046	19.7121	21.3423	23.3942	20.3461	19.5742	19.835	21.4341	16.814	20.7246	15.3501	20.0641	20.8377	20.7579	22.1892
A0A3Q2U315	A0A3Q2U315	IgGFc_binding domain-containing protein	0.6111	0.7427	0.6759		0.237251	0.514583	0.157322	-0.0200505	20.2544	20.9209	20.3146	19.9905	20.6831	20.9315	20.2244	20.3247	14.2099	21.4018	20.1996	20.7009	20.628	19.8417	20.4024	20.5262	20.069	20.0464	20.411	20.8026	20.0704	20.1817	20.2639	20.5	20.0145	20.7661	20.5995	20.1063	20.9606	20.3666	20.2447	19.7797	21.9821	20.8236	20.6924	20.3293	20.5426	19.6462	20.9069
F1NHI4	SOD3	Superoxide dismutase [Cu-Zn]	0.6198	0.7511	0.6631		0.400411	-0.00687575	0.384235	0.269144	19.3032	18.3769	19.8082	19.9151	19.9766	19.1773	20.0732	20.2388	15.6136	16.9942	19.3708	18.4793	19.6493	19.4155	19.5257	19.6025	18.7338	19.6233	18.7023	20.2384	19.5333	19.2018	20.1838	19.0021	19.7998	20.1702	19.2599	19.3786	19.7528	19.3155	19.5249	19.2839	17.4141	19.0055	20.4323	17.2909	18.7455	19.776	19.2465
F1NHT5	FETUB	Fetuin B;fetuin-B precursor	0.6401	0.7734	0.6338		-0.013042	0.108095	-0.0359684	0.148317	22.1531	21.7116	22.0195	22.4672	21.9902	21.5522	21.9663	21.8391	22.8002	22.6237	21.4683	21.9421	22.3732	22.667	21.9815	22.4118	22.4558	22.4542	21.9129	22.1946	22.3065	22.1166	21.8821	22.3455	22.2135	21.6981	22.0684	22.283	22.4392	21.5063	21.6887	22.161	22.4883	21.3369	22.0191	22.2887	22.6815	22.4708	22.521
A0A1D5PK48	APOC3	Apolipoprotein C-III;apolipoprotein C-III precursor;apolipoprotein C-III	0.6452	0.7773	0.6266		-0.119112	-0.502654	-0.315762	-0.325314	23.5895	23.4884	23.6757	23.7356	23.9389	24.6903	23.4163	24.5836	20.928	22.2757	24.9578	23.348	24.2838	24.3566	24.6831	24.9751	22.3451	23.157	23.8922	23.8992	23.1026	24.7772	24.5304	23.4726	23.8076	23.2001	24.7695	24.0593	24.101	24.1239	23.5369	22.479	21.4277	22.7441	21.3576	22.7985	23.7349	23.7516	24.6827
P00340	LDHA	L-lactate dehydrogenase A chain;L-lactate dehydrogenase A chain;Uncharacterized protein	0.6491	0.7797	0.621		-0.33919	-0.146756	-0.368608	-0.64242	16.008	13.8246	17.0097	17.5285	16.7034	16.0577	15.8131	15.8383	17.1847	17.3783	16.3234	15.7733	16.7838	16.5238	15.7527	16.0333	14.9768	17.1564	16.4662	16.8315	15.8514	16.4911	15.9957	15.6586	16.6178	15.8065	13.5062	15.9429	16.1137	16.4137	16.9865	14.5887	17.8084	14.5498	15.6209	15.9635	16.019	16.3802	16.2584
P0CB50	PRDX1	Peroxiredoxin-1;peroxiredoxin-1;peroxiredoxin-1;peroxiredoxin-1;peroxiredoxin-1;peroxiredoxin-1;peroxiredoxin-1 isoform X1;peroxiredoxin-1 isoform X1	0.6576	0.7876	0.609		-0.380992	0.156121	-0.56439	-0.213166	17.188	17.6654	15.6516	19.9797	17.2021	17.8838	17.6409	17.5535	17.4252	15.5363	17.5078	17.693	17.0063	16.6913	18.7421	16.9891	15.5289	16.9419	15.7794	17.9689	15.5021	17.9422	17.0491	16.9303	16.8013	17.7929	16.0511	16.6109	17.6238	18.845	17.6509	17.4647	17.5858	17.9335	14.7271	17.7498	17.9703	17.7029	18.1621
A0A3Q2TV88	A0A3Q2TV88	Ig-like domain-containing protein	0.6597	0.7879	0.6059		0.054422	-0.570263	0.101298	-0.323853	21.0475	21.9177	21.1897	21.362	20.9042	22.2906	21.5303	22.0235	20.1039	21.5214	21.5273	21.3103	21.586	20.1512	20.061	19.9231	15.6138	21.4987	21.4581	20.698	21.0336	22.4718	22.9426	21.064	21.4008	19.6581	23.0451	22.3913	20.8577	20.1963	22.2985	22.8047	19.2445	20.0897	15.2983	20.8397	21.9442	21.5735	21.6421
A0A1D5P6N4	MEP1A	Metalloendopeptidase;Meprin A subunit;meprin A subunit alpha precursor	0.6633	0.7898	0.6009		0.554172	0.593338	0.451399	-0.11207	15.2037	13.3645	15.3423	12.9335	16.3126	16.2281	11.726	12.6843	17.1742	14.7749	16.692	12.7282	16.1678	15.3821	15.7064	16.3123	13.6045	11.9202	17.0125	14.9247	15.8485	14.5316	17.0656	16.509	16.766	18.0736	13.7175	17.0974	14.1644	15.4495	16.3352	14.2777	16.7442	13.9535	16.5762	15.8926	15.2107	15.6743	16.1098
A0A3Q2UGI5	A0A3Q2UGI5	Ig-like domain-containing protein	0.6802	0.8046	0.5772		0.344007	-0.503049	0.173434	-0.51298	21.1431	21.5784	22.7764	23.4598	22.3713	19.6071	20.2835	22.4944	15.7905	22.018	22.8313	21.7729	21.0031	19.9986	20.6161	21.3247	22.4272	20.2952	22.1601	20.688	22.1096	21.8168	20.7638	21.5774	22.6425	18.4246	22.2392	21.9476	21.6664	21.0661	22.8531	21.9478	23.9779	21.8716	24.3884	20.6496	20.2771	20.069	20.1822
R4GH86	GPX1	Glutathione peroxidase	0.6807	0.8046	0.5764		0.386631	0.370829	0.12934	-0.174303	16.2865	13.1519	15.1537	17.4009	16.7801	16.7388	17.0531	16.9891	16.3638	13.2052	16.172	16.8179	16.9984	16.7886	16.374	16.1118	15.3307	15.8747	17.062	15.7467	16.8236	17.2772	17.2517	16.3082	16.4786	18.001	15.7553	16.68	16.9023	17.5064	16.9508	14.4761	16.6573	14.0479	14.5985	16.7113	16.1176	16.8661	17.2435
A0A3Q3ARD4	A0A3Q3ARD4	Ig-like domain-containing protein	0.6816	0.8046	0.5752		-0.610585	0.481426	-0.0014862	-0.485322	14.3838	18.335	11.1693	16.9092	12.1506	17.8095	15.414	12.8309	15.6907	15.0703	12.6069	13.4541	13.0934	16.9634	13.1447	13.3579	15.5297	11.8412	13.1285	13.6914	12.3598	12.4944	11.915	16.9147	12.9334	14.0455	17.9511	15.8074	12.2907	11.9078	14.9589	14.9944	15.9794	14.1573	14.8404	13.7275	13.7213	17.4608	12.3687
A0A1D5PGI8	A0A1D5PGI8	ADAM metallopeptidase with thrombospondin type 1 motif 13	0.6841	0.8053	0.5717		-0.293829	-0.114332	0.133448	-0.158405	18.3142	18.8843	18.2782	18.4328	18.8367	18.3411	18.5227	18.4827	15.6304	19.2621	18.0148	18.729	18.598	18.7957	18.4656	18.7123	18.7834	18.2579	18.5772	18.3953	17.1415	17.9153	17.8666	15.9743	17.8415	18.7058	17.853	19.0199	19.0346	19.1621	18.3013	16.8545	16.0618	18.293	18.1017	18.6799	17.8516	19.0846	18.4251
A0A1D5PCD2	A0A1D5PCD2	A2M_recep domain-containing protein	0.6892	0.809	0.5645		0.032483	-0.120991	-0.13134	-0.175615	26.2854	26.1654	26.5901	26.2013	26.6431	26.4997	26.4865	26.7869	25.4786	25.829	26.1738	26.1929	26.6386	26.4692	26.4346	26.7538	25.1143	26.2936	26.7054	26.2113	26.7228	26.3952	26.3761	26.9997	26.9163	26.2286	26.413	26.8687	26.3474	26.3696	26.1049	26.1527	25.2131	26.2772	25.5404	26.2113	26.6096	26.4112	26.6954
A0A1D5PQN5	KRT7	Keratin 7	0.6955	0.8135	0.5558		-0.311017	0.796435	-0.139497	0.179576	14.7324	13.6392	13.816	13.6219	15.897	11.0533	16.0174	13.9066	17.9628	15.582	17.9228	13.3599	15.0243	16.4072	12.5431	13.3969	14.4671	13.9804	11.2972	16.6396	13.3839	12.0054	13.6466	16.2239	12.7497	18.4752	13.515	13.5649	15.7548	12.116	17.0711	14.96	17.5613	14.4386	16.8328	14.7098	13.355	18.2647	11.812
F1NL38	HRG	Histidine rich glycoprotein;extensin	0.697	0.8135	0.5537		0.300147	0.124268	0.105495	0.256028	24.9728	24.7701	25.4507	23.9414	25.4844	24.1883	24.9041	25.3594	24.54	24.6437	24.8975	25.2382	25.3029	24.1073	23.6	25.8109	26.0096	25.376	25.1024	25.2233	25.4723	24.9381	25.4741	25.1235	24.6301	25.723	25.0073	24.5461	25.4319	25.5814	24.898	23.3201	24.9997	24.9856	23.8798	25.8322	25.3096	24.4888	24.8775
F1NXV6	F2	Prothrombin;Prothrombin	0.7094	0.8256	0.5365		0.158844	0.14629	0.0494711	0.12236	23.6149	23.1469	23.6376	23.4562	23.5449	23.9192	23.7507	23.7723	23.1468	23.2713	23.5402	23.3546	23.5766	23.7815	23.2885	23.6531	24.2072	23.5862	24.0119	23.6337	23.1839	24.086	23.5965	23.7509	23.8074	23.7131	23.6483	23.4127	23.6086	23.3684	23.4276	23.8622	22.9763	23.3763	24.1982	24.0299	23.6779	24.1231	23.7192
A0A3Q2TTN1	A0A3Q2TTN1	Ig-like domain-containing protein	0.7136	0.8281	0.5307		-0.800812	-0.447177	-1.57489	-1.56719	16.1513	13.0021	20.9261	20.3964	18.8285	20.807	19.7184	13.6355	16.0426	14.1909	22.9957	13.8331	13.9516	13.8537	20.9689	12.1982	16.6226	14.2479	14.4585	20.5681	19.3107	13.1151	11.0613	16.082	13.5896	13.7029	15.2922	15.3496	20.1258	19.3386	23.3298	13.3641	20.7264	21.4808	21.9838	11.7683	13.8128	20.1309	13.566
A0A3Q2UH03	A0A3Q2UH03	Ig-like domain-containing protein	0.7164	0.8291	0.5267		-0.0955048	-0.857719	-0.326322	-0.630277	20.1039	22.9417	20.3602	21.6611	21.3106	21.832	21.1448	18.912	20.6079	19.095	21.2361	19.5194	20.6467	16.6679	20.5867	20.1274	18.8599	19.7713	20.507	20.4206	22.3034	20.4863	20.5607	20.3828	20.3032	17.9377	21.9604	20.8759	20.3177	19.5404	20.617	20.7206	22.9219	22.0632	22.2371	20.269	20.3833	16.5356	19.7714
P07630	CA2	Carbonic anhydrase 2;carbonic anhydrase 2;Carbonic anhydrase	0.7198	0.8307	0.522		-0.136837	-0.401586	-0.278188	0.0217635	19.4054	18.9849	18.1836	21.3514	19.0993	19.3456	19.4035	19.691	20.3041	20.6301	19.3334	19.835	19.5085	18.6674	20.1598	18.8702	20.0015	18.8193	18.0786	19.2026	18.8732	19.92	19.4344	19.2032	19.3036	20.313	19.0564	19.6682	19.2103	20.7186	19.1243	19.8092	15.361	19.7181	19.0539	19.3825	19.4234	19.1316	19.8096
P02001	HBAD	Hemoglobin subunit alpha-D;hemoglobin subunit alpha-D;hemoglobin subunit alpha-D-like;Alpha-D globin;Alpha-globin	0.7233	0.8324	0.5173		-0.192537	-0.0886375	-0.0956905	0.215543	23.9394	23.8616	23.0256	25.8849	23.8448	23.8138	24.021	24.189	23.0998	23.2191	24.0816	24.1296	24.373	23.5266	24.906	23.7464	23.4068	23.4716	22.7783	23.8842	23.4515	24.8262	23.4719	23.586	23.6053	24.079	23.2882	23.6418	24.0026	25.1875	23.8192	24.1234	21.8704	23.9784	22.3637	24.046	24.4626	24.4404	24.4048
O73775	FBLN1	Fibulin-1;Isoform D of Fibulin-1;fibulin-1 precursor;Fibulin-1, isoform D	0.7283	0.8337	0.5103		-0.0234755	0.091264	-0.0617688	-0.115661	20.9193	21.1651	20.4541	20.7026	20.5544	20.9282	20.9922	20.7177	22.0751	21.3146	20.5934	20.6793	21.0754	20.8656	20.9316	21.1066	21.6004	20.8098	20.979	21.1159	20.5028	20.6876	20.7373	20.4834	21.1631	21.0235	20.8378	21.0105	21.0679	20.9493	20.8168	20.9388	20.8608	20.779	22.0549	21.1696	21.1319	21.0658	20.8614
Q5ZME2	MDH1	Malate dehydrogenase, cytoplasmic;Malate dehydrogenase;Malate dehydrogenase;Malate dehydrogenase;Malate dehydrogenase;Malate dehydrogenase;Malate dehydrogenase;malate dehydrogenase, cytoplasmic;malate dehydrogenase, cytoplasmic isoform MDH1;malate dehydrogenase, cytoplasmic;malate dehydrogenase, cytoplasmic;malate dehydrogenase, cytoplasmic;malate dehydrogenase, cytoplasmic;malate dehydrogenase, …	0.7285	0.8337	0.5101		0.368029	-0.0531961	-0.240981	-0.373462	17.6406	13.0515	18.1048	18.8117	18.0296	17.5576	17.9071	17.9442	15.6549	15.2587	18.4818	18.3096	19.2735	19.1212	18.745	18.9649	15.3656	18.2186	18.1543	18.7058	18.8262	18.415	18.1522	18.2785	17.7028	18.4008	18.1812	17.9036	17.8096	18.7806	18.121	17.7697	17.7726	12.8336	16.9595	18.3412	18.4359	17.872	17.8961
A0A1D5PEA7	GIF	Gastric intrinsic factor	0.7358	0.8398	0.4999		0.508599	0.0607467	0.174308	-0.0222241	19.9439	20.9609	20.8541	20.2118	20.6709	19.9993	19.7511	19.2403	15.8772	19.336	20.1254	19.6048	20.9119	19.6208	19.6804	19.8893	16.8219	21.408	20.4567	20.5202	20.3675	20.9357	20.243	19.8582	20.068	19.9791	19.5093	20.7131	20.9293	20.7151	20.7177	21.4112	17.4484	18.6666	20.6843	20.919	19.8213	20.3562	19.2886
O42404	LICOS	ICOS ligand;ICOS ligand precursor;ICOS ligand	0.7464	0.8454	0.4854		-0.236683	-0.270134	-0.246693	-0.269915	18.0774	18.5293	19.0062	18.5183	18.1645	18.2077	17.8593	18.1693	16.1818	18.7819	18.7734	18.7403	18.6665	18.596	17.9973	17.9462	16.6607	18.5603	18.2611	18.4049	18.3366	18.469	18.5334	17.2723	17.7621	18.1811	17.8049	18.5235	18.5891	17.9683	18.2257	17.074	16.0023	18.0207	18.3561	18.5239	18.1206	17.7497	18.5257
F1N9E1	MASP1	Mannan binding lectin serine peptidase 1	0.7472	0.8454	0.4842		-0.155473	0.146692	0.275901	0.207148	18.3018	18.3275	18.1252	18.2289	18.5556	18.1863	18.3184	18.5415	17.1008	19.7634	17.7461	19.3854	17.1465	18.0755	17.4145	18.3612	16.3237	18.274	16.4387	17.255	18.9278	18.1207	18.8104	18.8614	18.5682	18.7851	18.3958	19.1126	18.8086	18.2853	17.3034	16.7369	20.7733	18.8763	19.2032	18.2308	14.0622	18.9136	18.0569
A0A3Q2TTU9	A0A3Q2TTU9	Ig-like domain-containing protein	0.7485	0.8454	0.4825		0.839377	0.985858	1.29676	0.694001	15.0053	13.4863	13.7496	13.6957	13.0368	13.2937	17.16	12.4225	16.78	13.8536	20.5515	13.6406	14.1768	13.7629	11.1493	13.0049	15.6592	14.5872	17.2084	13.3244	13.2483	13.3522	13.8026	12.0649	13.7843	16.1969	19.366	20.7476	17.1615	12.4993	12.8928	15.5494	18.2245	14.4103	22.4144	11.9622	12.6406	14.0929	14.3961
F1NXX9	LBP	Bactericidal permeability-increasing protein;bactericidal permeability-increasing protein isoform X2	0.7489	0.8454	0.4819		-0.0553802	0.582612	0.40202	0.0968423	17.0858	13.5048	15.6252	17.991	17.6873	17.7917	16.274	17.5895	15.7176	15.0662	18.179	20.2795	17.3955	17.0141	16.8422	16.5652	15.3985	18.0792	17.9241	18.1806	15.5662	17.3028	17.2252	13.0806	17.3595	18.587	16.0242	17.7952	17.5303	17.9161	17.03	14.539	15.9229	18.2784	15.9743	17.76	17.698	17.9575	18.0029
R4GIW4	XPNPEP2	X-prolyl aminopeptidase (aminopeptidase P) 2, membrane-bound	0.7532	0.8469	0.476		-0.0143102	0.173941	0.0779325	-0.108231	20.1589	20.5385	20.0691	19.803	20.4411	20.4071	19.9793	20.5675	19.1666	20.8522	20.2653	20.3984	19.4424	19.5449	20.5417	20.0286	19.969	20.2338	20.2284	20.984	19.734	20.726	20.1625	20.4457	19.8134	20.3621	19.9152	20.3893	19.9692	20.106	19.2377	19.6765	20.0338	20.7671	19.3938	20.1973	20.1564	20.2867	20.2583
A0A3Q2UFV8	EXTL2	Exostosin like glycosyltransferase 2	0.7544	0.8469	0.4743		0.199551	0.0492495	-0.35876	-0.166152	18.1949	18.8258	18.2557	18.8387	19.0253	18.4061	18.5489	18.4683	15.8272	15.7364	18.4792	18.6922	18.6779	18.7242	18.473	18.7357	14.2976	19.4395	18.5895	18.7115	18.9749	18.6111	18.9217	18.7449	18.52	18.7365	18.1807	18.4701	18.6024	18.7978	18.7876	18.7692	17.4234	18.5798	16.8546	18.5836	18.7176	18.1868	18.7353
A0A3Q3AT29	PPIA	Peptidylprolyl isomerase A	0.7591	0.8477	0.4678		-0.259965	0.268425	-0.161684	-0.601115	16.596	13.3535	14.4492	18.6694	16.5636	17.1728	17.0401	18.0797	16.6494	15.2634	16.9056	17.3162	17.3677	17.0349	18.2511	17.1809	15.0619	13.4562	16.1471	17.3198	14.1922	18.1641	17.0969	15.0109	17.256	18.4199	17.2099	13.4935	16.5947	18.3796	17.886	18.2026	17.6281	13.2066	15.0923	17.7073	16.9001	18.1524	17.7884
P07322	ENO3	Beta-enolase;beta-enolase;Enolase	0.7592	0.8477	0.4677		-0.482123	0.502845	0.33232	-0.181368	15.7515	17.9822	18.2959	17.351	13.2045	14.028	14.3665	12.9534	15.9281	18.8861	13.1056	18.1607	14.3585	17.2398	17.5332	12.7434	18.2214	16.409	17.7301	13.9571	15.3818	13.7923	14.4898	15.6222	17.5885	12.4791	14.0634	18.0778	17.8226	12.4698	12.3798	13.6807	17.6004	17.616	16.7445	17.6494	16.5793	14.2531	16.1896
Q90998	TGFBR3	Transforming growth factor beta receptor 3;transforming growth factor beta receptor type 3 precursor;transforming growth factor beta receptor type 3 isoform X1;transforming growth factor beta receptor type 3 isoform X1;transforming growth factor beta receptor type 3 isoform X1;transforming growth factor beta receptor type 3 isoform X1;Transforming growth factor-beta type III receptor	0.7682	0.8554	0.4553		-0.39745	-0.229472	-0.389673	-0.526477	16.1149	16.0534	16.6773	16.4161	16.4256	16.315	15.2775	15.3373	17.6772	16.6748	15.9656	16.6743	16.7882	16.6175	16.3058	17.0931	16.3816	16.8083	16.3518	17.0099	16.7789	15.9068	15.7959	14.8804	14.0699	16.0473	15.2895	16.512	16.1996	16.2032	16.3495	15.7747	17.143	15.9327	17.6881	16.2376	15.7069	14.8817	15.5144
Q90WI4	MXRA8	Matrix remodeling-associated protein 8;Matrix-remodeling-associated protein 8;matrix remodeling-associated protein 8 precursor;matrix remodeling-associated protein 8 isoform X3;Plasma membrane protein 1B3	0.7753	0.8597	0.4455		-0.0955858	-0.0266937	-0.245184	-0.451894	15.2324	13.6957	15.3646	15.0953	16.0518	15.5057	15.7273	15.8201	17.3079	14.5677	14.7971	15.0521	16.0135	15.543	15.2633	15.0556	14.6829	16.4189	15.6958	15.7254	11.77	15.3551	15.5891	16.1723	15.3035	15.8982	15.1186	15.2001	15.7312	16.0854	15.4472	14.5284	17.1172	13.1372	15.0904	16.1225	15.8247	14.3109	15.1065
P00565	CKM	Creatine kinase M-type;creatine kinase M-type;creatine kinase family protein;Uncharacterized protein;Uncharacterized protein;Uncharacterized protein	0.7779	0.8597	0.4419		0.253641	-0.412786	-0.199798	-0.574638	15.8257	16.4914	16.0192	16.2246	15.7142	15.7841	17.7229	16.9736	15.8776	14.4585	12.9437	13.0861	16.6679	17.9702	17.0373	16.6698	15.893	14.3546	16.4125	18.2612	19.2133	15.0277	15.9187	14.1818	18.2202	16.0264	15.0298	17.2235	16.079	16.7957	16.1372	14.9008	17.7906	14.6255	15.7185	11.8222	16.0362	11.9895	17.3158
A0A3Q2U5V5	A0A3Q2U5V5	Ig-like domain-containing protein	0.7784	0.8597	0.4412		0.119501	0.158919	0.196883	0.54919	19.0958	20.5796	18.1591	19.587	19.3451	19.0616	19.5037	20.7641	15.004	20.1908	18.8652	18.7475	19.542	17.5506	18.6423	18.0242	17.0244	19.1943	19.1182	18.8852	18.841	19.5385	20.5035	18.3567	19.4372	17.5873	19.8634	20.5004	18.6671	17.642	19.3231	19.901	19.9418	18.1533	18.7002	18.5026	19.7301	20.0386	19.6483
A0A3Q2UFL0	A0A3Q2UFL0	IGv domain-containing protein	0.7816	0.861	0.4368		0.568198	0.784166	0.257118	0.185472	18.982	19.1784	18.967	18.6374	19.3912	20.2813	18.9198	20.1346	15.9451	15.2312	20.5316	17.2544	20.2633	18.7402	18.1743	17.9066	16.521	18.2797	19.7671	20.2436	19.834	18.8505	20.167	21.9749	19.3736	18.2028	21.4421	18.2104	18.9066	17.6054	20.3457	17.5601	21.6678	18.1927	14.9894	18.3595	20.6572	20.342	19.3889
F1NWX6	PLG	Plasminogen;plasminogen;plasminogen	0.7872	0.8612	0.429		0.118619	0.164434	0.152272	0.163561	25.155	25.204	25.3787	24.9887	24.761	25.0338	25.3188	25.4213	24.5487	24.806	24.747	24.7417	24.9928	25.2401	25.1313	25.2828	24.8567	25.1414	25.5042	25.3233	24.431	25.1325	25.2935	24.9833	25.265	25.5256	25.6236	24.374	25.2002	25.0282	25.2393	25.6127	25.133	24.9407	24.8641	25.5445	25.3027	25.768	25.5036
A0A1L1RWP3	DMBT1L	Deleted in malignant brain tumors 1 protein-like	0.7879	0.8612	0.428		-0.178087	0.00812418	0.0729657	0.233977	20.7642	20.8551	20.3989	20.7048	20.7773	21.1947	20.3532	21.4101	19.5768	21.1483	20.7044	21.9023	19.3445	21.2766	20.6614	20.9068	20.4337	20.6608	21.5977	21.2765	20.0344	21.1253	20.5661	20.046	20.0391	21.3378	20.3265	17.7253	20.641	21.0592	20.7033	21.5407	18.5615	21.2014	20.1457	21.3207	20.5745	21.7757	21.4107
A0A3Q2TZ57	A0A3Q2TZ57	Ig-like domain-containing protein	0.7891	0.8612	0.4264		0.423621	0.600216	-0.699052	-0.0276302	16.6323	13.372	11.4013	12.5692	17.8915	18.336	18.9133	18.6639	17.5493	19.6578	12.9153	13.487	19.1339	17.5946	18.7801	18.662	15.0124	18.3908	19.6097	19.4002	13.1414	12.4731	17.9522	18.9017	18.7815	16.5332	12.6206	15.174	17.991	16.9582	19.9581	19.4023	17.7382	19.114	20.3928	12.2967	19.75	20.2324	18.1176
E1C6U2	C7	Complement C7;complement component C7	0.7901	0.8612	0.425		0.104019	0.126832	0.0322512	0.086165	21.5488	21.4806	21.5568	21.3967	21.0334	21.4667	21.4454	21.687	21.8697	21.8311	21.4955	21.3455	21.2631	21.4549	21.3683	21.5422	22.3451	21.3606	21.3325	21.7027	20.9926	21.5137	21.7778	21.1043	21.6987	21.8094	21.5136	21.4804	21.5964	21.5666	21.7546	21.8348	22.1878	21.3089	21.2928	21.6912	21.4822	21.8699	21.4143
F1NF64	CFI	Complement factor I;complement factor I precursor	0.7973	0.8655	0.4149		-0.217307	-0.0688706	-0.13075	-0.286559	20.7829	21.097	21.1291	20.7207	20.2501	21.0681	20.9942	20.8054	21.729	21.4353	20.6261	21.0611	20.823	20.8775	20.5076	20.7132	21.7514	20.4429	20.8563	20.9327	19.9427	20.9317	20.826	20.227	20.9104	21.1324	20.9787	19.9384	20.603	20.5331	20.6983	20.5781	18.9519	21.3692	22.2997	21.1697	20.9512	21.062	21.081
P10184	SPINK5	Ovoinhibitor;Isoform 1 of Ovoinhibitor;Uncharacterized protein;ovoinhibitor	0.7983	0.8655	0.4135		-0.286894	0.0263266	-0.0907157	-0.0650226	26.0184	26.2696	26.5781	26.0266	25.636	26.2457	26.0699	26.0039	26.7067	26.7057	25.6893	25.9283	25.95	26.3072	25.4139	26.1454	26.1284	26.135	26.7036	26.1435	25.2544	26.0037	26.0662	25.331	25.9965	25.9004	26.1635	22.4218	26.0389	26.1005	26.4405	26.3698	24.8573	25.9864	26.7556	26.254	26.4228	27.1926	26.4744
A0A3Q2UG49	BTD	Biotinidase	0.8024	0.8662	0.4078		0.0479502	-0.277671	-0.181402	-0.0806324	17.6642	17.8674	18.0078	17.9207	18.279	17.9574	18.069	17.8545	15.4763	18.6924	17.3698	18.3298	17.9719	17.2618	17.3774	17.8268	16.9191	17.6399	16.7994	17.4056	18.5055	18.0685	17.5623	18.4296	18.0396	17.5273	18.1442	18.6906	17.8392	17.6155	17.1161	18.4775	16.9425	17.6152	15.1001	18.0331	17.6049	18.215	17.4885
F1NEL5	MGAT5	alpha-1,6-mannosyl-glycoprotein 6-beta-N-acetylglucosaminyltransferase;alpha-1,6-mannosylglycoprotein 6-beta-N-acetylglucosaminyltransferase A;alpha-1,6-mannosylglycoprotein 6-beta-N-acetylglucosaminyltransferase A;alpha-1,6-mannosylglycoprotein 6-beta-N-acetylglucosaminyltransferase A;alpha-1,6-mannosylglycoprotein 6-beta-N-acetylglucosaminyltransferase A;alpha-1,6-mannosylglycoprotein 6-beta-N-…	0.8031	0.8662	0.4068		0.197094	0.163184	0.00558465	-0.32648	14.5814	14.8489	15.0175	14.4466	14.3522	14.4914	14.6298	13.9764	16.3633	13.7218	15.6082	15.1529	11.7033	14.333	14.7231	15.1103	14.4593	14.3864	15.112	15.0461	13.1626	14.9543	15.4281	14.7861	16.1277	14.9741	15.3354	13.0582	15.3837	14.6044	15.3002	14.0785	18.0716	14.1707	16.8883	15.1593	14.5523	13.782	13.6826
A0A3Q3AN21	A0A3Q3AN21	Ig-like domain-containing protein	0.8092	0.8692	0.3983		-0.614022	-0.998151	-1.23161	-1.07364	17.5652	14.9997	20.5569	20.7558	20.8281	19.4226	19.2182	18.7246	16.0655	20.4845	20.9811	19.2345	17.2731	12.84	20.0427	13.3896	15.8771	13.913	14.1208	19.0551	19.3863	11.6056	18.4443	20.7878	18.4201	17.0175	21.9564	20.9222	20.4732	12.4281	19.2824	19.624	18.7229	21.1289	21.9057	16.2568	19.5383	16.4551	13.9951
A0A1D5NY41	PGLYRP2	Peptidoglycan recognition protein 2	0.8101	0.8692	0.397		0.128917	0.0793981	-0.0507855	-0.00262909	21.425	20.9431	21.4842	21.1169	20.9417	21.3853	21.5004	21.7835	21.9736	22.3309	21.4169	21.0817	21.0758	21.1897	21.1509	21.5349	21.3814	21.5904	21.1368	21.2072	21.5788	21.5657	21.29	21.8893	21.6292	21.6428	21.8742	22.0075	21.7465	20.6887	21.2031	21.9346	22.0876	22.064	21.6069	21.8339	21.388	21.4414	21.2422
A0A1L1S0P1	PIT54	PIT54 protein	0.8241	0.8819	0.3772		-0.292993	-0.251078	-0.066586	-0.183369	26.7941	27.4434	27.1049	26.7487	26.1682	26.8483	27.0185	27.251	27.0897	27.5225	26.8528	26.2542	26.6631	27.242	26.785	27.2348	26.8231	26.3108	27.154	27.0666	25.9097	27.092	26.7326	26.3661	26.8299	26.4427	27.4356	23.4713	27.3038	27.0629	26.9303	27.5563	24.6202	26.7736	26.7291	27.3883	27.0706	27.5498	26.9594
A0A1D5PW77	LOC776376	C-reactive protein, pentraxin-related;serum amyloid P-component isoform X1;serum amyloid P-component isoform X2;C-reactive protein, pentraxin-related precursor	0.8321	0.8836	0.3658		0.123187	0.385198	0.638035	0.4202	20.3346	19.0589	20.8946	18.5689	20.7791	20.1207	19.7804	17.7267	23.0442	21.8896	20.2308	18.3195	19.4156	21.1816	19.808	19.6742	15.303	20.4145	20.3413	20.8402	19.7471	21.4578	21.8292	21.3198	22.263	21.3197	22.008	18.9424	19.6587	16.6152	20.9759	19.4605	15.9145	21.3465	22.8811	22.4391	20.7095	19.5965	20.4377
P18359	DSTN	Destrin;destrin;Depolymerizing factor;Uncharacterized protein	0.8331	0.8836	0.3644		-0.289804	-0.404046	-0.302689	-0.614011	13.8958	13.9125	12.2156	15.9819	13.1964	13.9478	13.6124	13.7063	16.604	15.9168	14.1044	14.4297	13.5579	12.7196	14.4612	14.6334	14.7283	12.3921	15.3734	13.0154	14.9344	13.2706	12.6231	13.32	12.5491	12.5096	14.5995	13.9408	15.4558	14.7459	13.3479	15.757	17.9077	13.9803	13.8625	13.2353	12.1753	12.2835	11.2622
A0A3Q2U540	A0A3Q2U540	Ig-like domain-containing protein	0.8341	0.8836	0.363		-0.696532	-0.710474	-0.722917	-0.838242	15.9798	20.2715	15.9807	17.638	16.2044	18.7177	18.5327	12.9306	17.6419	15.1776	17.2727	16.4227	18.1243	12.9524	15.6452	14.8495	16.7706	16.1369	16.1835	17.2155	13.9607	16.0633	18.0184	15.2404	13.9282	16.2511	17.7152	13.1952	14.9655	15.5635	18.0587	14.5085	16.8336	18.5309	13.9559	17.6568	13.0793	10.314	19.1651
E1C4Z6	VWF	von Willebrand factor;von Willebrand factor isoform X1;von Willebrand factor isoform X1	0.8343	0.8836	0.3627		-0.138009	-0.0537165	-0.0259604	-0.218478	19.251	19.7998	19.6619	19.3941	19.5438	19.1267	19.3059	19.1853	19.5448	19.1074	19.1148	19.7444	19.2836	19.1641	18.6729	19.3795	19.4021	19.9155	19.1123	19.2271	18.3275	18.8782	19.3015	18.2167	19.3516	19.4204	19.2478	19.6949	19.7391	19.346	19.1814	18.7938	21.4073	19.5575	19.4648	19.0952	18.5504	19.3928	19.054
A0A3Q2UAE7	A0A3Q2UAE7	Ig-like domain-containing protein	0.8442	0.8917	0.3485		-0.647287	-1.02975	0.26545	-1.63865	18.4618	22.729	13.7537	21.6766	21.5404	22.3036	21.1937	23.0571	22.1133	14.8254	24.1039	13.5758	14.1359	23.4582	12.7972	13.7867	16.5274	14.8499	13.2115	13.2006	24.2009	24.8749	11.6416	21.8358	24.2921	12.5421	22.8175	20.6047	22.2136	13.4411	14.1568	23.2866	17.2767	21.7214	23.9771	13.8737	14.3646	22.1192	12.3197
F1NEQ4	F1NEQ4	A2M_recep domain-containing protein	0.8462	0.8917	0.3455		0.232126	0.0770597	-0.00336015	-0.0514845	21.4695	21.097	20.5673	21.2515	21.1755	21.4371	21.578	21.3929	25.361	21.324	20.474	20.9679	21.2559	21.3536	20.768	21.1925	22.0988	20.7293	21.8039	21.6923	22.3695	21.3213	20.6519	22.7623	21.8047	20.7396	22.4409	21.9516	21.4164	20.8831	21.3609	22.2967	20.7117	21.7911	22.4735	21.5613	21.516	21.0355	21.0777
Q03352	SERPINC1	Antithrombin-III (Fragment);Antithrombin III	0.8606	0.9045	0.3245		0.253048	-0.0610279	0.283735	0.196049	23.9506	23.1563	24.0125	23.2336	21.6077	23.8186	24.4231	24.7155	23.8338	24.6693	23.97	23.7113	24.1729	23.9269	23.805	24.0311	24.1078	24.4499	24.3986	24.4223	23.8834	24.3964	23.9787	24.9406	24.8622	24.0007	25.0131	20.396	23.5623	23.6156	23.8699	25.0447	20.6185	22.6176	24.5291	24.3084	24.9434	24.0552	24.0049
A0A3Q2U3V9	LOC100858647	Beta-microseminoprotein-like;beta-microseminoprotein	0.8721	0.9143	0.3073		-0.310165	-0.247236	-0.237687	-0.17262	22.9624	23.7016	23.4658	23.1511	22.8354	23.309	23.0824	23.3422	22.7034	22.9153	23.0385	22.6891	23.3258	23.4258	22.8688	23.4774	24.5339	23.1698	23.6186	23.5521	21.8118	23.1568	23.0739	22.2517	22.6866	23.5629	22.6922	19.6115	23.3177	23.3611	23.2295	21.8945	20.5985	22.9196	23.2563	23.886	23.393	23.2125	23.4231
Q90839	DKK3	Dickkopf-related protein 3;dickkopf-related protein 3 precursor;Uncharacterized protein	0.8814	0.9217	0.2931		-0.409294	-0.330666	-0.377745	-0.678336	17.7674	18.2162	18.7746	18.6481	18.3364	18.4476	18.0717	18.286	16.4756	14.923	18.305	18.5404	18.6909	18.7504	18.3771	18.883	15.0697	18.3049	18.3839	18.1696	19.1406	18.4699	18.7774	13.9549	17.6709	18.2925	18.3569	18.6467	18.6234	18.7971	18.5963	14.0375	16.5101	14.1072	20.682	18.7433	16.8124	18.4929	18.3873
A0A3Q2U289	LOC107050604	Uncharacterized LOC107050604	0.8851	0.9232	0.2875		-0.307281	0.335023	0.116999	0.0756316	17.9096	18.6368	18.7041	14.8376	18.1606	18.1798	18.1806	18.5119	17.4069	15.4981	17.5322	17.3421	18.2204	19.1889	18.6939	19.2386	14.9259	18.9718	18.8411	19.3943	19.0966	18.1806	18.487	13.4512	18.132	17.1547	17.1933	18.7186	18.285	17.4059	18.5995	14.4671	17.3182	18.2762	16.0491	18.7024	19.497	19.6791	18.7271
Q8JG64	PDIA3	Protein disulfide-isomerase A3;protein disulfide-isomerase A3 precursor;Glucose regulated thiol oxidoreductase protein	0.901	0.9337	0.2625		0.131413	-0.0715443	-0.236646	-0.453948	14.6365	13.0037	13.0257	12.4742	16.4163	15.2121	13.4749	16.3722	17.5063	16.7941	15.5579	16.2108	13.6434	12.159	16.0121	13.3544	14.3985	14.7873	16.3266	11.89	13.2553	15.1453	16.0163	16.2533	15.8032	15.6471	14.8916	15.1384	16.543	16.2569	13.5174	12.1973	17.5512	12.8005	17.7633	13.2774	13.8128	11.9971	15.875
F1NPQ2	MINPP1	Multiple inositol polyphosphate phosphatase 1	0.9013	0.9337	0.262		-0.0556193	-0.175831	-0.128391	-0.162834	18.6781	19.5719	18.4944	19.1432	19.0452	18.7423	18.4381	18.572	17.6615	19.7784	18.1832	19.258	18.8126	18.8398	18.1612	18.9276	19.4284	18.9184	18.1747	19.2436	18.7145	17.9701	18.1127	19.1161	18.3312	18.9589	19.2476	18.3676	18.8158	18.598	18.3816	19.1357	17.1169	19.3693	19.2049	18.8787	18.6674	18.2723	18.3359
P27043	ANG	Angiogenin;Leukocyte ribonuclease A-1;angiogenin precursor;angiogenin isoform X1;Ribonuclease A/angiogenin;Ribonuclease A/angiogenin;Leukocyte ribonuclease A-1	0.9019	0.9337	0.2609		-0.132349	0.430736	-0.112012	0.0443399	16.265	16.603	17.5017	16.4794	15.9983	16.8413	16.9354	17.0622	17.3786	17.8224	16.0699	15.3801	15.9826	13.9412	16.7864	12.8724	15.7681	16.2867	16.8232	16.6133	12.1811	16.8346	17.3118	13.4456	16.672	17.6178	17.3874	13.0732	16.7808	16.343	16.9159	17.7268	16.4159	16.6903	17.9337	17.3058	17.6353	18.3494	16.4767
P00940	TPI1	Triosephosphate isomerase;Triosephosphate isomerase;Triosephosphate isomerase;triosephosphate isomerase;Uncharacterized protein;Uncharacterized protein	0.9144	0.9442	0.2405		-0.294635	-0.195729	-0.144664	-0.231981	16.7447	16.7053	17.1746	17.1008	16.5701	17.1852	16.8969	17.111	16.8612	16.5173	16.2784	16.8832	17.608	17.3056	17.1522	16.3898	14.6868	16.9581	17.0859	16.8615	18.4248	17.202	16.6005	15.3154	17.5953	16.6939	15.9852	17.4814	16.3759	16.6894	15.733	16.2524	18.1337	16.8525	18.4458	15.9226	15.517	16.7347	16.6084
A0A3Q2UDA5	A0A3Q2UDA5	Ig-like domain-containing protein	0.9211	0.9449	0.2291		0.0937375	0.429938	0.189402	0.181003	21.0909	21.0571	21.468	21.7816	20.5354	22.216	20.5089	21.7494	15.3874	22.4388	22.6265	20.9898	20.7906	20.1019	20.7151	21.5534	19.9434	21.2363	22.7789	21.9279	21.2141	20.1292	20.6965	20.5618	20.8014	19.2897	20.7007	21.6286	20.691	20.6026	23.1308	21.015	23.8752	21.2617	22.0322	21.1924	21.9873	21.3332	20.2831
Q90999	TGFBR2	TGF-beta receptor type-2;TGF-beta receptor type-2 precursor;Transforming growth factor-beta type II receptor;TGF-beta receptor type-2 isoform 1	0.9216	0.9449	0.2283		0.356558	0.251315	0.305786	0.486888	14.0572	14.0399	13.256	16.1388	11.7164	13.654	12.8244	14.1371	15.8774	13.5954	15.7701	13.8707	12.5166	12.7736	13.7529	12.8264	14.3281	13.4336	12.0396	13.6419	13.5334	14.2203	14.7198	13.7036	13.7227	17.139	15.6285	14.1051	14.3059	13.4698	14.416	13.8307	17.9422	13.1806	17.7534	14.4391	14.2833	12.1456	13.4404
P08125	COL10A1	Collagen alpha-1(X) chain	0.922	0.9449	0.2276		0.36474	0.162327	0.293356	0.0852922	19.3975	19.1244	19.2664	19.6437	20.0907	19.8638	19.8179	19.9296	15.2634	16.9934	19.3472	19.9706	19.7805	19.5907	19.3949	20.0493	15.4959	20.0219	19.5793	20.0622	19.7599	19.6174	19.338	19.8797	19.7613	19.8432	20.1088	19.8201	19.8677	19.8721	19.9478	20.1957	17.8483	18.8562	17.0857	19.5657	20.2594	19.8487	20.1127
A0A3Q2UGB8	SELENOP1	Selenoprotein P1	0.9287	0.9476	0.216		0.472789	0.489554	0.332243	0.635791	16.1754	13.8568	14.2926	17.8762	18.3168	17.6382	13.6157	15.4466	17.8129	16.861	17.6088	16.7891	14.3368	16.3293	14.1956	12.0974	17.2354	13.6074	15.3913	14.4064	16.8613	18.125	19.1189	14.2308	15.0164	18.9357	17.6596	15.9286	17.9148	16.2822	15.831	13.8984	19.4886	18.5149	19.6286	15.7121	12.6193	17.6044	16.3169
P00548	PKM	Pyruvate kinase PKM;pyruvate kinase PKM;Uncharacterized protein;Uncharacterized protein;Uncharacterized protein;Uncharacterized protein;Uncharacterized protein;Uncharacterized protein;(chicken) hypothetical protein;(chicken) hypothetical protein;(chicken) hypothetical protein;(chicken) hypothetical protein	0.9292	0.9476	0.215		-0.0499326	-0.179869	-0.224682	-0.0347665	19.614	19.6033	19.695	19.698	19.5432	19.2798	20.1538	19.0604	20.3084	20.6567	19.6231	18.9596	19.6663	20.119	19.5943	19.6763	19.8386	19.9717	19.1302	19.671	20.8431	18.8033	18.9327	19.4297	21.1322	19.305	19.1764	20.6505	19.5623	19.6487	19.6728	18.7796	18.2044	19.3127	21.0479	18.6099	19.3244	18.9261	19.729
A0A3Q2U474	A0A3Q2U474	Ig-like domain-containing protein	0.9356	0.9517	0.2036		-0.0603945	0.141848	-0.240598	-0.0692852	21.9509	23.7484	21.3957	21.1653	20.1457	21.1932	22.1919	22.1976	22.8718	22.7957	23.2438	20.9811	22.6827	21.3206	22.1241	22.0415	23.5281	21.074	22.5762	22.5653	21.5367	22.233	21.3012	22.3401	21.2466	19.6871	23.6339	22.7933	21.0659	20.2527	22.6135	22.6918	23.0119	21.9485	24.3417	21.0505	22.9449	21.6552	21.0352
F1NI07	F1NI07	Insulin like growth factor binding protein acid labile subunit	0.9486	0.9626	0.1788		-0.0166518	-0.0219737	-0.0335242	-0.225226	19.6417	19.1238	20.0582	19.6721	20.2361	19.8219	19.8107	20.2375	20.6047	15.9937	19.8686	20.2126	20.1212	19.9162	19.7662	19.9886	19.9706	20.1052	20.0429	20.0566	19.1895	20.175	20.0404	19.5292	19.6297	20.1061	19.0421	20.0206	19.9055	19.7789	19.6145	17.6544	19.8767	19.7917	19.3676	19.9827	19.9016	19.2306	20.0054
Q90593	HSPA5	Endoplasmic reticulum chaperone BiP;78 kDa glucose-regulated protein;78 kDa glucose-regulated protein;endoplasmic reticulum chaperone BiP precursor;endoplasmic reticulum chaperone BiP isoform X1;endoplasmic reticulum chaperone BiP isoform X1;Uncharacterized protein;Uncharacterized protein;Heat shock protein 70kDa	0.9528	0.9645	0.1703		0.151079	-0.133851	-0.144434	-0.208759	17.1839	17.9922	17.3631	13.6557	18.2354	17.8174	17.6656	17.5406	16.3056	14.5927	18.1726	18.3373	17.7542	18.2369	17.3375	17.5618	15.414	17.6964	18.2314	17.7384	17.4065	17.5866	17.164	13.591	17.4771	17.5977	16.8518	17.9534	17.6646	18.3477	17.7353	19.7679	17.4521	15.2366	14.8406	17.3494	17.4215	17.5812	18.0844
P02112	HBB	Hemoglobin subunit beta;Globin domain-containing protein;hemoglobin subunit beta;hemoglobin subunit beta;Uncharacterized protein;Uncharacterized protein;Beta-A globin;Beta-globin	0.9813	0.9909	0.1024		-0.14964	-0.182113	-0.0894326	-0.131977	26.7841	26.7243	25.8249	28.5942	26.4384	26.771	27.0326	27.0799	26.3189	26.6909	26.7547	26.6713	27.26	26.5105	27.8951	26.786	26.959	25.681	25.8613	27.0447	25.7582	27.7836	26.6824	26.2926	26.6418	27.589	26.3938	25.6924	26.7107	28.164	27.1524	27.4418	24.4973	26.446	25.7876	27.288	27.2867	27.4753	27.1892
E1C486	PLXDC2	Plexin domain containing 2;plexin domain-containing protein 2	0.9853	0.9926	0.0898		0.0704512	-0.0725974	-0.19745	-0.000790481	14.7214	13.6146	16.0918	13.5483	16.3658	15.9679	14.6524	15.9536	16.4971	14.2339	15.3155	16.1073	14.4246	12.548	14.5231	11.5512	14.3008	15.9019	15.4633	14.1828	15.9122	15.5749	15.6131	14.7305	12.5456	16.0535	14.8648	13.5024	14.6146	13.7749	15.6668	14.5799	16.5134	13.1139	15.4224	13.7223	14.0205	15.7349	14.52
P01994	HBAA	Hemoglobin subunit alpha-A;hemoglobin subunit alpha-A;hemoglobin subunit alpha-A isoform X1;Alpha-A globin;Adult alpha A globin;Uncharacterized protein;Alpha-globin;Alpha-A globin	0.9881	0.9929	0.0806		-0.0752032	-0.190262	-0.0607747	-0.0234231	24.6676	24.4973	23.4599	26.582	24.5073	24.7357	24.9408	25.1411	24.347	24.3963	24.7813	24.6685	24.8657	24.1764	25.6013	24.2897	23.9134	23.693	23.3762	25.0034	24.1926	25.6864	24.5847	24.5075	24.1933	25.1352	24.4309	24.4672	24.7086	25.9366	24.8852	25.8056	22.6936	24.2968	22.2866	24.9261	25.2982	25.3648	24.9997
E1C6L4	PROS1	Protein S;Vitamin K-dependent protein S;vitamin K-dependent protein S	0.9917	0.9941	0.0666		-0.0165418	0.0123268	0.0360314	-0.0266777	20.6574	21.2112	20.8741	20.8973	20.6218	20.7561	20.7643	20.965	19.4685	20.7827	20.6395	20.7389	20.4727	20.4161	20.5778	20.6555	19.8795	20.6936	20.42	20.6962	20.4417	20.7317	20.7677	19.9	20.6146	20.9605	20.9274	21.0359	21.0753	21.0357	20.7232	20.3301	19.7558	20.7148	21.0151	20.5361	20.5594	20.6844	20.8586
A0A3Q2U3K4	A0A3Q2U3K4	Ig-like domain-containing protein	0.9951	0.9951	0.0504		0.0193659	0.0633638	0.203867	-0.174587	17.7742	21.1578	17.4996	17.3888	17.0965	20.3147	19.2355	14.6721	17.5496	13.6023	20.4648	14.7707	17.2558	16.4153	18.1471	20.6143	17.1158	16.9791	15.5643	18.6456	17.7467	18.4	18.587	20.0024	16.1004	16.9734	19.2218	13.3932	18.4389	17.0285	19.7908	20.2527	18.1394	19.7257	17.2173	18.3894	18.7181	18.6602	18.8792
[truncated: 31 more columns]
