# Supplementary material for: Comprehensive analysis of blood proteome response to necrotic enteritis in broiler chicken
Source: Vet Res. 2025 Apr 24;56:88. doi: 10.1186/s13567-025-01519-7 (PMC12023520; doi:10.1186/s13567-025-01519-7)
Supplement: Supplementary file 2 — Additional file 2. List of differentially regulated statistically significant proteins (n = 63) with corresponding averaged differential abundance per tested group. Columns from left to right contain protein and gene IDs, protein name, results of F statistic test, average protein expression per test group, results of Spearman rank correlation test (rho-, p-value, and adj.p-values, Significance). Asterisks next to the expression value indicate significance level when compared between NE lesion score group vs Ctrl; *-upregulation, **-downregulation. [file 13567_2025_1519_MOESM2_ESM.xlsx]

## Sheet: Additional file 2
Additional file 2. List of differentially regulated statistically significant proteins (n=63) with corresponding averaged differential abundance per tested group. Columns from left to right contain protein and gene IDs, protein name, results of F statistic test, average protein expression per test group, results of Spearman rank correlation test (rho-, p-value, and adj.p-values, Significance). As…
									Spearman correlation test
Protein ID	Gene name	Protein name	F statistic	lesion0	lesion2	lesion3-4	lesion5-6	Ctrl	rho	p-value	adj. p-value
A0A1D5PBP6	CP	Ceruloplasmin	17.8672	22.14*	22.86*	23.07*	23.57*	21.36	0.568919	7.16939e-06	0.000408655
F1NW65	HPS5	Serum amyloid A protein	15.7444	19.99*	21.27*	22.18*	23.51*	17.79	0.606583	1.16339e-06	6.86398e-05
B8ZX71	C6	Sixth complement component 6	15.4226	21.56*	21.89*	22.27*	22.53*	21.21	0.614437	7.72685e-07	4.63611e-05
F1NPN5	SPIA3	Serpin peptidase inhibitor, clade A	14.1878	23.43*	23.83*	24.27*	24.96*	22.92	0.624595	4.47528e-07	2.72992e-05
F1NK40	A2ML4	α-2-macroglobulin-like 4	13.375	27.04*	27.22*	27.48*	27.79*	26.46	0.543835	2.13664e-05	0.00115379
F1P2M6	LOC419851	Complement component 4 binding protein, α-chain	12.1939	23.94285*	24.03325*	24.32819*	24.56915*	23.3	0.527073	4.22738e-05	0.00215596
E1C733	CCL26	Chemokine	10.0496	20.02*	19.56*	19.94*	20.16*	18	0.123817	0.372384	0.828805
A0A1D5P9F9	C3	Complement component 3	9.9037	26.09*	26.21*	26.32*	26.68*	25.78	0.475703	0.000277518	0.0119333
Q8JIG5	ogchi	α-1-acid glycoprotein	9.7523	25.61*	26.15*	26.59*	26.85*	25.24	0.559033	1.11423e-05	0.000623971
A0A1D5PC67	C5	Complement component 5	9.5047	23.56*	23.67*	23.79*	24.04*	23.32	0.649445	1.07979e-07	6.80265e-06
E1BS56	SPIA4	Serpin peptidase inhibitor, clade A	9.4967	21.75	21.6	21.31**	21.20**	22.13	-0.488314	0.00017969	0.00808605
P02701	AVD	Avidin	9.1693	16.48*	17.49*	18.18*	18.99*	15.65	0.525159	4.55964e-05	0.00227982
E1BUA6	VNN1	Vanin 1	8.9799	24.29*	24.38*	24.48*	24.92*	23.92	0.390167	0.00353867	0.10616
Q98TA4	MBL	Mannose-binding protein (MBP)	8.2376	21.25	21.82*	21.72*	22.67*	21.2	0.537896	2.73234e-05	0.00142082
F1NJU5	C8A	Complement C8 α-chain	7.8824	22.66*	22.64*	23.00*	23.27*	22.37	0.522033	5.15414e-05	0.00248911
P21760	EXFABP	Extracellular fatty acid-binding protein (Ex-FABP)	7.8265	18.58*	18.58*	18.69*	20.35*	17.88	0.557979	1.16695e-05	0.000641822
P35440	THBS2	Thrombospondin-2	7.691	16.3	15.28	15.33	13.55**	16.26	-0.635457	2.44155e-07	1.51376e-05
A0A1D5PXP9	TGFBI	Transforming growth factor-β-induced protein Ig-h3	7.6781	20.66	20.69	20.32**	19.91**	20.96	-0.481047	0.00023131	0.0101777
F1P256	ITGBL1	Integrin subunit β-like 1	7.5674	15.5	16.14	15.37	13.92**	16.63	-0.35766	0.00792586	0.190221
A0A3Q2UEN8	TNN	Tenascin N	7.3958	14.21**	13.72**	13.97**	13.13**	15.52	-0.292215	0.0320226	0.424276
F1NLQ0	HEG1	Heart development protein with EGF like domains 1	7.3545	16.78	17.11	16.6	15.56**	17.09	-0.376375	0.00503145	0.145912
A0A1L1RSJ4	PLOD2	Procollagen-lysine 5-dioxygenase	6.4818	13.68**	13.42**	14.03	13.14**	15.13	-0.0892	0.521246	0.828805
A0A3Q2U7P5	CFD	Complement factor D	6.4724	22.28*	22.34*	22.81*	22.85*	21.74	0.417751	0.0016718	0.0601847
F1NAP7	MASP2	Mannan binding lectin serine peptidase 2	6.4351	16.53	17.27*	17.24*	18.13*	16.62	0.583101	3.71257e-06	0.000215329
A0A1D5PIT4	PTGDS	Prostaglandin D2 synthase (brain)	6.3234	19.54	19.54	20.15*	20.68*	19.61	0.501091	0.000113674	0.005229
F1P2W2	ATRN	Attractin	6.1044	20.39	20.57	20.32	19.99**	20.64	-0.360824	0.00735303	0.190221
P02457	COL1A1	Collagen α-1(I) chain	6.0532	19.39	19.25	18.83**	18.32**	19.75	-0.509569	8.30398e-05	0.00390287
A0A3Q2U321	POSTN	Periostin	5.843	19.9	19.53**	19.7	19.33**	20.13	-0.34207	0.0113493	0.249684
F1N803	C1S	Complement C1s	5.8288	19.90*	19.83*	19.76*	19.77*	19.27	-0.214697	0.118991	0.828805
A0A0K0PUH6	RARRES2	Retinoic acid receptor responder protein 2	5.6553	18.83	19.47*	19.17*	19.52*	18.69	0.394308	0.00317448	0.0984087
E1BQC2	TF	Ovotransferrin	5.5732	27.55*	27.61*	27.73*	27.94*	27.28	0.433028	0.00107334	0.0440069
Q6QLQ5	CATHL1	Cathelicidin-1 (CATH-1)	5.5296	16.18*	17.83*	17.84*	18.96*	15.22	0.427754	0.0012537	0.0488943
E1C8N1	COMP	Cartilage oligomeric matrix protein	5.5199	21.34	21.38	21.17	20.83**	21.69	-0.361691	0.00720262	0.190221
F1NJ23	LAMB1	Laminin subunit beta-1	5.3106	15.42	15.58	15.26	14.58**	15.83	-0.422088	0.00147725	0.0561355
P13944	COL12A1	Collagen α-1(XII) chain (Fibrochimerin)	5.2326	18.08	18.1	18.07	17.72**	18.63	-0.215362	0.117827	0.828805
Q5F3T9	UGDH	UDP-glucose 6-dehydrogenase	5.1883	14.95	13.88**	14.88	13.74**	15.43	-0.249822	0.0684756	0.821707
A0A3Q2TX54	A0A3Q2TX54	Ig-like domain-containing protein	5.1378	15.06	16.27	17.38	13.48**	17.72	-0.030124	0.828805	0.828805
Q90611	MMP2	Matrix metalloproteinase-2	5.1329	17.25	17.22	17.14	16.38**	17.6	-0.413532	0.00188272	0.0647158
A0A3Q2TRY3	CFH	Complement factor H	5.0733	25.28*	25.39*	25.36*	25.48*	24.98	0.215166	0.118168	0.828805
E1C7C1	C8B	Complement component C8 β-chain	5.0138	21.94*	21.91*	22.22*	22.53*	21.69	0.398255	0.00285872	0.0943377
F1NDH2	AGT	Angiotensinogen	4.9496	22.73*	22.90*	22.94*	23.30*	22.55	0.431739	0.00111513	0.0446052
R4GGF1	LRG1	Leucine rich alpha-2-glycoprotein 1	4.9461	17.41*	17.55*	17.80*	18.17*	16.43	0.35301	0.00883769	0.203267
A0A1D5NW85	EXFABP.1	Extracellular fatty acid-binding protein	4.9238	14.97**	16.29	16.62*	17.27*	15.91	0.541569	2.34814e-05	0.00124452
R4GIZ2	PTX3	Pentraxin 3	4.8558	17.24	16.87	16.6	15.75**	16.86	-0.521877	5.18565e-05	0.00248911
F1NX21	CD109	CD109 molecule	4.8324	15.85	15.92	15.91	14.61**	15.98	-0.291224	0.0326366	0.424276
O42146	TIMP2	Metalloproteinase inhibitor 2	4.8247	14.5	14.15	14.03	13.23**	15.39	-0.33703	0.0126995	0.261101
A0A140T8F5	PIGR	Polymeric immunoglobulin receptor	4.7948	20.62*	20.64*	20.11*	20.25*	19.51	-0.313652	0.0209134	0.355528
P15989	COL6A3	Collagen α-3(VI) chain	4.701	19.78	19.78	19.63	19.45**	20.12	-0.302452	0.0262227	0.419564
A0A3Q2UGF7	LOC423629	Uncharacterized LOC423629	4.6741	22.48	22.61*	22.79*	23.33*	22.39	0.419392	0.00159565	0.0590389
O93319	CDH11	Cadherin-11	4.6627	14.68	14.19**	14.06**	14.12**	15.7	-0.206453	0.134184	0.828805
A0A3Q2TSW8	NID2	Nidogen 2	4.6306	15.41	15.64	15.46	14.45**	16.16	-0.369811	0.00591842	0.165716
P27731	TTR	Transthyretin (Prealbumin)	4.5865	25.73	25.58	25.56	25.23**	25.84	-0.413141	0.0019034	0.0647158
A0A3Q2UF48	A0A3Q2UF48	Peptidase S1 domain-containing protein	4.4484	24.79*	24.77*	24.64*	25.03*	24.28	0.150112	0.278614	0.828805
Q92179	CHST3	Carbohydrate sulfotransferase 3	4.3707	15.62	15.49	15.01	14.52**	16	0.541569	0.0150822	0.27148
A0A3Q2UGD4	A0A3Q2UGD4	Ig-like domain-containing protein	4.3621	12.1	13.77	11.57**	11.72**	14.45	-0.20407	0.138836	0.828805
P02467	COL1A2	Collagen α-2(I) chain	4.3508	19.03	19.28	19.01	18.47**	19.86	-0.463895	0.000410733	0.0172508
A0A1D5PF99	HSPG2	Heparan sulphate proteoglycan 2	4.3273	18.26	18.56	18.01**	17.97**	18.66	-0.35766	0.00792586	0.190221
A0A1D5PEY8	C8G	Complement component 8, γ-polypeptide	4.2906	21.99*	21.80*	22.15*	22.43*	21.59	0.291863	0.0322394	0.424276
P14781	CNTN1	Contactin-1 (Neural cell recognition molecule F11)	4.1058	17.06	16.92	16.35	15.57**	16.78	-0.396965	0.00295868	0.0946778
F1NN49	ALAD	δ-aminolaevulinic acid dehydratase	4.0031	14.51	14.54	14.79	13.55**	15.24	-0.19356	0.160799	0.828805
A0A3Q2U3X0	LOC101750889	Platelet glycoprotein Ib α-chain	3.9441	23.05*	22.63*	22.50*	22.25*	21.91	-0.330231	0.0147378	0.27148
F1NZ70	NOTCH1	Neurogenic locus notch homolog protein 1	3.8678	14.82	14.96	15.2	13.81**	15.53	-0.184808	0.180951	0.828805
A0A3Q2UC01	BCHE	Carboxylic ester hydrolase	3.8671	17.88	17.93	17.63	16.55**	18.09	-0.33578	0.0130551	0.261101
