# Supplementary material for: Comprehensive analysis of blood proteome response to necrotic enteritis in broiler chicken
Source: Vet Res. 2025 Apr 24;56:88. doi: 10.1186/s13567-025-01519-7 (PMC12023520; doi:10.1186/s13567-025-01519-7)
Supplement: Supplementary file 3 — Additional file 3. Gene Set Enrichment Analysis (GSEA) for quantified protein-coding genes. Columns from left to right represent classes of gene ontology (GO) terms (CC: cellular component, BP: biological process, MF: molecular function), number of genes in the gene set after filtering (SIZE), Enrichment Score (ES), normalized enrichment score (NES), nominal p-value (NOM p-val), and false discovery rate (FDR q-val). [file 13567_2025_1519_MOESM3_ESM.xlsx]

## Sheet: Additional file 3
Additional file 3. Gene Set Enrichment Analysis (GSEA) for quantified protein-coding genes. Columns from left to right represent classes of gene ontology (GO) terms (CC: cellular component, BP: biological process, MF: molecular function), number of genes in the gene set after filtering (SIZE), Enrichment Score (ES), normalized enrichment score (NES), nominal p-value (NOM p-val), and false discove…
TERM	NAME	SIZE	ES	NES	NOM p-val	FDR q-val
BP	GOBP_HUMORAL_IG_MEDIATED_IMMUNE_RESPONSE	16	0.479006	2.24759	0	0.0678618
BP	GOBP_COMPLEMENT_ACTIVATION_CLASSICAL_PATHWAY	16	0.479006	2.26244	0.00199203	0.0734561
BP	GOBP_B_CELL_MEDIATED_IMMUNITY	17	0.437756	2.11671	0.00385357	0.105927
BP	GOBP_COMPLEMENT_ACTIVATION	19	0.481086	2.42208	0	0.112788
BP	GOBP_HUMORAL_IMMUNE_RESPONSE	34	0.30083	1.95246	0.00808081	0.149846
BP	GOBP_OSSIFICATION	20	0.377451	1.97659	0.00792079	0.156525
BP	GOBP_IMMUNE_RESPONSE:RECOMBINATION_OF_IMMUNE_RECEPTORS	20	0.392157	2.02561	0.00639659	0.163425
BP	GOBP_CELLULAR_COMPONENT_MORPHOGENESIS	23	0.342478	1.87415	0.0120482	0.165407
BP	GOBP_ENZYME_LINKED_RECEPTOR_PROTEIN_SIGNALING_PATHWAY	44	0.254329	1.89705	0.014433	0.165605
CC	GOCC_RECEPTOR_COMPLEX	18	0.400346	2.00396	0.00392927	0.168569
BP	GOBP_ACTIVATION_OF_IMMUNE_RESPONSE	23	0.359386	1.9894	0.00394477	0.168765
BP	GOBP_CELL_PART_MORPHOGENESIS	21	0.359955	1.89799	0.014	0.172684
BP	GOBP_VESICLE_MEDIATED_TRANSPORT	37	0.272428	1.8557	0.020284	0.174769
BP	GOBP_INNATE_IMMUNE_RESPONSE	42	0.25608	1.8272	0.0181452	0.188584
BP	GOBP_CELL_MORPHOGENESIS	28	0.29063	1.7698	0.0154143	0.231743
BP	GOBP_TRANSMEMBRANE_RECEPTOR_KINASE_SIGNALING_PATHWAY	22	0.320158	1.77511	0.0178571	0.232767
BP	GOBP_POSITIVE_REGULATION_OF_IMMUNE_RESPONSE	27	0.293757	1.70808	0.0272904	0.238604
BP	GOBP_GENERATION_OF_NEURONS	39	0.25402	1.77678	0.023301	0.239072
MF	GOMF_COLLAGEN_BINDING	19	0.344367	1.75728	0.0163599	0.239587
BP	GOBP_MORPHOGENESIS_OF_AN_EPITHELIUM	17	0.353169	1.70221	0.0171103	0.239811
BP	GOBP_LEUKOCYTE_MEDIATED_IMMUNITY	23	0.311939	1.70869	0.0190476	0.243998
BP	GOBP_DEFENSE_RESPONSE_TO_OTHER_ORGANISM	49	0.230901	1.7305	0.0192308	0.24437
MF	GOMF_INTEGRIN_BINDING	19	0.334704	1.71734	0.0206186	0.245815
BP	GOBP_LYMPHOCYTE_MEDIATED_IMMUNITY	20	0.338235	1.73904	0.0196464	0.246492
BP	GOBP_NEURON_DEVELOPMENT	32	0.27572	1.72152	0.0247148	0.248203
